# Supplementary material for: Recombinational exchange of M-fibril and T-pilus genes generates extensive cell surface diversity in the global group A Streptococcus population
Source: mBio. 2024 Apr 9;15(5):e00693-24. doi: 10.1128/mbio.00693-24 (PMC11078000; doi:10.1128/mbio.00693-24)
Supplement: Supplemental tables — Tables S1, S9, S10, S12, and S13. [file mbio.00693-24-s0002.xlsx]

## Sheet: Table S1
Organism name	CDC T-typing strain ^	Country of isolation	Year of isolation	Representative of unique emm-pilin type (N = 379)	emm type	emm subtype (allele)	emm pattern group	emm pattern	mga locus	No. of emm genes	SF1	SF2	SF3	SF4	ST	gki	gtr	murI	mutS	recP	xpt	yqiL	PopPUNK_cluster	FCT-region form	FCT-3 or FCT-4	pilA allele, numbering by FCT-region	pilB allele, numbering by FCT-region	pilA_aa50 lineage	pilB_aa50 lineage	pilA_nt80 cluster	pilB_nt80 cluster	pilin type: pilA-pilB nt80 combinations	pilA_nt92 subcluster	pilB_nt92 subcluster	pilL allele, numbering by FCT-region	fctZ allele	rofA or nra, by pubmlst	WGS new to this study	BioSample	BioProject	Citation or other accession number #	Alternative name(s)
MGAS5005		Canada	1996	unique	1	emm1.0	A-C	A	1	1	one SF1				28	4	3	4	4	4	2	4	PP_2	FCT-2	no	3	1	aa50_4	aa50_10	nt80_7	nt80_39	pil001	nt92_13	nt92_50	1	n.a.	rofA				GCA_000011765.2
NS696		Australia	1996		1	emm1.0	A-C	A	1	1	one SF1				1014	4	3	123	4	4	86	4	PP_2	FCT-2	no	3	1	aa50_4	aa50_10	nt80_7	nt80_39	pil001	nt92_13	nt92_50	1	n.a.	rofA				Davies et al.
NCTC8370		United Kingdom	1952		1	emm1.0	A-C	B	1	2	two SF1				1270	4	3	4	4	4	155	4	PP_2	FCT-2	no	5	1	aa50_4	aa50_10	nt80_7	nt80_39	pil001	nt92_13	nt92_50	1	n.a.	rofA				NCTC3000	ATCC 12202; R50/154
MGAS10270		USA	2002	unique	2	emm2.0	E	E	2	3		present	present	present	55	11	9	1	9	2	3	4	PP_45	FCT-6	no	1	1	aa50_2	aa50_4	nt80_5	nt80_11	pil002	nt92_11	nt92_13	1	1	n.d.				GCA_000013505.1
Bra030		Brazil	2005		2	emm2.0	E	E	2						55	11	9	1	9	2	3	4	PP_45	FCT-6	no	1	1	aa50_2	aa50_4	nt80_5	nt80_11	pil002	nt92_11	nt92_13	n.d.	n.d.	n.d.				Davies et al.
NCTC2366		United Kingdom	1927		2	emm2.0	E	E	2						55	11	9	1	9	2	3	4	PP_45	FCT-6	no	1	1	aa50_2	aa50_4	nt80_5	nt80_11	pil002	nt92_11	nt92_13	n.d.	n.d.	n.d.				NCTC3000	E 3
NS204		Australia	1994		2	emm2.0	E	E	2						55	11	9	1	9	2	3	4	PP_45	FCT-6	no	1	1	aa50_2	aa50_4	nt80_5	nt80_11	pil002	nt92_11	nt92_13	n.d.	n.d.	n.d.				Davies et al.
20166444		USA	2016		2	emm2.0	E	E	2						942	11	9	1	9	2	3	142	PP_45	FCT-6	no	1	1	aa50_2	aa50_4	nt80_5	nt80_11	pil002	nt92_11	nt92_13	n.d.	n.d.	n.d.	yes	SAMN08691426
MGAS315		USA	1986-1989	unique	3	emm3.1	A-C	A	1	1	one SF1				15	2	6	8	5	2	3	2	PP_3	FCT-3	yes	35	79	aa50_3	aa50_9	nt80_14	nt80_35	pil003	nt92_26	nt92_46	40	n.a.	nra				GCA_000007425.1
SS568	T3	United Kingdom	1935		3	emm3.0									15	2	6	8	5	2	3	2	PP_3	FCT-3	yes	35	79	aa50_3	aa50_9	nt80_14	nt80_35	pil003	nt92_26	nt92_46	n.d.	n.a.	n.d.	yes	SAMN28196028			Colindale Richards; NCTC8191
STAB902		France	2009		3	emm3.2									406	2	29	8	5	2	3	2	PP_3	FCT-3/4	yes	35	79	aa50_3	aa50_9	nt80_14	nt80_35	pil003	nt92_26	nt92_46	n.d.	n.a.	n.d.
A842		India	n.d.	unique	3	emm3.22	A-C	A	1	1	one SF1				1002	58	6	8	7	2	51	149	PP_110	FCT-5	no	8	2	aa50_0	aa50_1	nt80_1	nt80_1	pil004	nt92_2	nt92_1	1	n.a.	rofA				Davies et al.
NS2283		Australia	2000		3	emm3.22									335	58	6	8	7	2	51	63	PP_110	FCT-5	no	22	2	aa50_0	aa50_1	nt80_1	nt80_1	pil004	nt92_2	nt92_1	n.d.	n.a.	n.d.				Davies et al.
MGAS10750		USA	2002	unique	4	emm4.0	E	E	2	3		present	present	present	1072	5	11	8	5	152	2	1	PP_15	FCT-5	no	2	4	aa50_0	aa50_1	nt80_1	nt80_1	pil004	nt92_2	nt92_1	1	n.a.	rofA				GCA_000013545.1
SS691	T4	n.d.	n.d.		4	emm4.0	E	E	2	3		present	present	present	38	5	7	8	5	15	2	1	PP_15	FCT-5	no	2	4	aa50_0	aa50_1	nt80_1	nt80_1	pil004	nt92_2	nt92_1	1	n.a.	rofA	yes	SAMN28196039
NCTC8326		n.d.	pre-1944		4	emm4.0									38	5	7	8	5	15	2	1	PP_15	FCT-5	no	2	4	aa50_0	aa50_1	nt80_1	nt80_1	pil004	nt92_2	nt92_1	n.d.	n.a.	n.d.				NCTC3000	4990
NS7168		Australia	1999	unique	4	emm4.5	E	E	2	3		present	present	present	606	69	13	14	6	34	2	92	PP_259	FCT-9	no	0	23	n.a.	aa50_5	n.a.	nt80_19	pil008	n.a.	nt92_21	26	divergent	rofA				Davies et al.
K29527		Kenya	2008	unique	4	emm4.5	E	E	2	3		present	present	present	771	4	2	2	5	70	24	1	PP_162	FCT-9	no	0	24	n.a.	aa50_4	n.a.	nt80_10	pil020	n.a.	nt92_12	27	35	rofA				Davies et al.
AC152		Australia	1997	unique	4	emm4.5	E	E	2	3		present	present	present	289	4	26	51	35	34	2	27	PP_89	FCT-9	no	0	1	n.a.	aa50_5	n.a.	nt80_14	pil025	n.a.	nt92_16	4	2	n.d.	yes	SAMN38842952	PRJNA1049858
31069V3S1		Fiji	2006		4	emm4.5									1027	4	26	51	105	34	2	27	PP_89	FCT-9	no	0	16	n.a.	aa50_5	n.a.	nt80_14	pil025	n.a.	nt92_16	n.d.	2	n.d.				Davies et al.
6745-99		Brazil	1999	unique	4	emm4.0	E	E	2	3		present	present	present	105	35	2	2	5	13	30	1	PP_undefined	FCT-5	no	10	11	aa50_0	aa50_1	nt80_0	nt80_3	pil048	nt92_0	nt92_3	2	n.a.	rofA	yes	SAMN38843087	PRJNA1049858
AA103		Australia	1995	unique	4	emm4.5	E	E	2	3		present	present	present	177	51	31	2	25	2	43	32	PP_152	FCT-4	yes	102	41	aa50_3	aa50_9	nt80_9	nt80_38	pil066	nt92_17	nt92_48	7	n.a.	rofA	yes	SAMN38842937	PRJNA1049858
NS415		Australia	1995		4	emm4.5									177	51	31	2	25	2	43	32	PP_152	FCT-3/4	yes	102	41	aa50_3	aa50_9	nt80_9	nt80_38	pil066	nt92_17	nt92_48	n.d.	n.a.	n.d.				Davies et al.
Manfredo		USA	1958	unique	5	emm5.0	A-C	A	1	1	one SF1				99	33	30	7	5	5	26	3	PP_34	FCT-3	yes	30	36	aa50_5	aa50_9	nt80_18	nt80_33	pil005	nt92_36	nt92_38	56	n.a.	nra				GCA_000009385.1
SS570	T5	n.d.	n.d.		5	emm5.14	A-C	B	1	2	two SF1				99	33	30	7	5	5	26	3	PP_34	FCT-3	yes	30	36	aa50_5	aa50_9	nt80_18	nt80_33	pil005	nt92_36	nt92_38	56	n.a.	nra	yes	SAMN28196029			Colindale Dekens
NCTC8193		n.d.	pre-1935		5	emm5.14									99	33	30	7	5	5	26	3	PP_34	FCT-3	yes	30	36	aa50_5	aa50_9	nt80_18	nt80_33	pil005	nt92_36	nt92_38	n.d.	n.a.	n.d.				NCTC3000	T5 B
MGAS10394		USA	2000-01	unique	6	emm6.4	A-C	A	1	1	one SF1				382	5	52	5	5	5	4	3	PP_8	FCT-1	no	14	6	aa50_1	aa50_8	nt80_4	nt80_25	pil006	nt92_9	nt92_28	n.a.	n.a.	n.d.				GCA_000011665.1
NCTC8302		USA	1918		6	emm6.52	A-C	A	1	1	one SF1				37	5	2	5	5	5	4	3	PP_8	FCT-1	no	14	6	aa50_1	aa50_8	nt80_4	nt80_25	pil006	nt92_9	nt92_28	n.a.	n.a.	n.d.				NCTC3000	S43/78
SS625	T6	Israel	1965		6	emm6.52									37	5	2	5	5	5	4	3	PP_8	FCT-1	no	14	6	aa50_1	aa50_8	nt80_4	nt80_25	pil006	nt92_9	nt92_28	n.a.	n.a.	n.d.	yes	SAMN28196038			Israel 8709 (7/14/65)
K19188		Kenya	2006	unique	8	emm8.3	E	E	2	3		present	present	present	505	10	25	7	5	67	2	1	PP_73	FCT-2	no	4	1	aa50_4	aa50_10	nt80_7	nt80_39	pil001	nt92_13	nt92_50	1	n.a.	rofA				Davies et al.
NCTC8324	T8	United Kingdom	1932	unique	8	emm8.0	E	E	2	3		present	present	present	59	13	2	8	19	1	3	4	PP_202	FCT-9	no	0	13	n.a.	aa50_5	n.a.	nt80_19	pil008	n.a.	nt92_21	7	23	rofA		SAMEA3632058	PRJEB6403 NCTC_3000	NCTC3000	Colindale SF4: SS572
Bra031		Brazil	2013		8	emm8.0									59	13	2	8	19	1	3	4	PP_202	FCT-9	no	0	13	n.a.	aa50_5	n.a.	nt80_19	pil008	n.a.	nt92_21	n.d.	n.d.	n.d.				Davies et al.
AW-527		Ethiopia	1990	unique	8	emm8.3	E	E	2	3		present	present	present	241	10	25	7	5	67	2	12	PP_73	FCT-4	yes	4	27	aa50_4	aa50_9	nt80_13	nt80_37	pil040	nt92_25	nt92_49	42	n.a.	truncated	yes	SAMN38842939	PRJNA1049858
K4761		Kenya	1999	unique	8	emm8.3	E	E	2	3		present	present	present	730	129	25	7	5	67	2	12	PP_73	FCT-4	yes	4	38	aa50_4	aa50_9	nt80_13	nt80_28	pil059	nt92_25	nt92_31	42	n.a.	rofA				Davies et al.
20156595		USA	2015		8	emm8.0	E	E	2	3		present	present	present	869	68	35	8	4	129	3	10	PP_212	FCT-4	yes	178	133	aa50_4	aa50_9	nt80_13	nt80_28	pil059	nt92_25	nt92_31	96	n.a.	rofA	yes	SAMN07153806
K23653		Kenya	2007		8	emm8.3									241	10	25	7	5	67	2	12	PP_73	FCT-3/4	yes	4	38	aa50_4	aa50_9	nt80_13	nt80_28	pil059	nt92_25	nt92_31	n.d.	n.a.	n.d.				Davies et al.
NS3275		Australia	2002	unique	8	emm8.0	E	E	2	3		present	present	present	602	51	3	8	3	33	48	88	PP_269	FCT-4	yes	177	131	aa50_3	aa50_9	nt80_8	nt80_31	pil114	nt92_22	nt92_34	29	n.a.	n.d.				Davies et al.
1RP278		USA	1964	unique	9	emm9.2	E	E	2	3		present	present	present	75	15	14	7	18	19	3	1	PP_32	FCT-4	yes	89	47	aa50_3	aa50_9	nt80_6	nt80_32	pil009	nt92_12	nt92_35	64	n.a.	rofA	yes	SAMN38842996	PRJNA1049858
emm9ST603		Australia	2020		9	emm9.0	E	E	2	3		present	present	present	603	61	14	77	18	19	3	1	PP_32	FCT-4	yes	89	47	aa50_3	aa50_9	nt80_6	nt80_32	pil009	nt92_12	nt92_35	64	n.a.	rofA
NS2811		Australia	2001		9	emm9.0									204	61	14	7	18	19	3	1	PP_32	FCT-3/4	yes	89	47	aa50_3	aa50_9	nt80_6	nt80_32	pil009	nt92_12	nt92_35	n.d.	n.a.	n.d.				Davies et al.
NCTC8316	T9	n.d.	n.d.		9	emm9.0									75	15	14	7	18	19	3	1	PP_32	FCT-4	yes	89	47	aa50_3	aa50_9	nt80_6	nt80_32	pil009	nt92_12	nt92_35	n.d.	n.a.	n.d.		SAMEA3597580	PRJEB6403 NCTC_3000	NCTC3000	Colindale Symons: SS573
AW-532		Ethiopia	1990	unique	9	emm9.0	E	E	2	3		present	present	present	271	65	57	7	5	9	3	4	PP_undefined	FCT-4	yes	76	41	aa50_4	aa50_9	nt80_13	nt80_38	pil045	nt92_25	nt92_48	21	n.a.	rofA	yes	SAMN38842959	PRJNA1049858
K50593		Kenya	2011	unique	9	emm9.0	E	E	2	3		present	present	present	740	134	94	14	78	119	2	4	PP_166	FCT-4	yes	168	113	aa50_3	aa50_9	nt80_8	nt80_30	pil046	nt92_15	nt92_33	48	n.a.	n.d.				Davies et al.
K20910		Kenya	2007	unique	9	emm9.0	E	E	2	3		present	present	present	447	4	7	47	4	34	2	4	PP_248	FCT-4	yes	4	38	aa50_4	aa50_9	nt80_13	nt80_28	pil059	nt92_25	nt92_31	44	n.a.	rofA				Davies et al.
GAS11291		New Zealand	n.d.	defective pil gene	11	emm11.0	E	E	2	3		present	present	present	547	3	4	6	6	14	5	0	n.d.	FCT-4	yes	2	defective	aa50_4	defective	nt80_13	defective	n.a.	nt92_25	defective	39	n.a.	rofA				Davies et al.
NCTC8318	T11	n.d.	n.d.	unique	11	emm11.0	E	E	2	3		present	present	present	404	3	4	6	7	1	5	0	PP_6	FCT-4	yes	2	12	aa50_4	aa50_9	nt80_13	nt80_27	pil011	nt92_25	nt92_30	39	n.a.	rofA		SAMEA3597581	PRJEB6403 NCTC_3000	NCTC3000	Colindale Blackmore: SS574
K5460		Kenya	2000		11	emm11.0	E	E	2	3		present	present	present	742	65	7	2	44	2	3	12	PP_68	FCT-4	yes	2	12	aa50_4	aa50_9	nt80_13	nt80_27	pil011	nt92_25	nt92_30	39	n.a.	rofA				Davies et al.
K16544		Kenya	2005		11	emm11.0									250	3	7	2	44	2	3	12	PP_68	FCT-3/4	yes	2	12	aa50_4	aa50_9	nt80_13	nt80_27	pil011	nt92_25	nt92_30	n.d.	n.a.	n.d.				Davies et al.
20006V1I1		Fiji	2006		11	emm11.0									547	3	4	6	6	14	5	0	PP_6	FCT-3/4	yes	2	12	aa50_4	aa50_9	nt80_13	nt80_27	pil011	nt92_25	nt92_30	n.d.	n.a.	n.d.				Davies et al.
D691		Trinidad & Tobago	1972		11	emm11.0									1255	3	4	6	7	11	5	0	PP_6_184	FCT-4	yes	2	12	aa50_4	aa50_9	nt80_13	nt80_27	pil011	nt92_25	nt92_30	n.d.	n.a.	n.d.	yes	SAMN38842932	PRJNA1049858
MGAS2096		Trinidad & Tobago	1960	unique	12	emm12.0	A-C	A	1	1	one SF1				36	5	2	2	6	6	2	2	PP_1	FCT-4	yes	17	15	aa50_3	aa50_9	nt80_8	nt80_38	pil012	nt92_14	nt92_48	22	n.a.	rofA				GCA_000013525.1	A735
MGAS9429		USA	n.d.		12	emm12.0									36	5	2	2	6	6	2	2	PP_1	FCT-4	yes	17	15	aa50_3	aa50_9	nt80_8	nt80_38	pil012	nt92_14	nt92_48	n.d.	n.a.	n.d.
NCTC8300		n.d.	1947		12	emm12.0									36	5	2	2	6	6	2	2	PP_1	FCT-4	yes	17	108	aa50_3	aa50_9	nt80_8	nt80_38	pil012	nt92_14	nt92_48	n.d.	n.a.	n.d.				NCTC3000	R47/3722/17
SS593	T12	n.d.	n.d.		12	emm12.0									36	5	2	2	6	6	2	2	PP_1	FCT-4	yes	17	15	aa50_3	aa50_9	nt80_8	nt80_38	pil012	nt92_14	nt92_48	n.d.	n.a.	n.d.	yes	SAMN28196037			Colindale R59/3761
NCTC5163		USA	1937	unique	12	emm12.0	A-C	A	1	1	one SF1				1312	187	133	1	1	1	2	169	PP_undefined	FCT-9	no	0	25	n.a.	aa50_5	n.a.	nt80_13	pil238	n.a.	nt92_15	16	19	rofA				NCTC3000	NY 5 Bergey
NCTC5164		USA	n.d.		12	emm12.0	A-C	A	1	1	one SF1				1312	187	133	1	1	1	2	169	PP_undefined	FCT-9	no	0	25	n.a.	aa50_5	n.a.	nt80_13	pil238	n.a.	nt92_15	n.d.	19	rofA				NCTC3000	NY 5 Wadsworth
NCTC12840		n.d.	n.d.		12	emm12.0									1312	187	133	1	1	1	2	169	PP_undefined	FCT-9	no	0	25	n.a.	aa50_5	n.a.	nt80_13	pil238	n.a.	nt92_15	n.d.	n.d.	n.d.				NCTC3000	594C
SS636		United Kingdom	1935	unique	13	emm13.0	E	E	2	3		present	present	present	157	44	40	2	5	19	5	4	PP_undefined	FCT-4	yes	13	53	aa50_3	aa50_9	nt80_10	nt80_29	pil013	nt92_20	nt92_36	51	n.a.	rofA	yes	SAMN38843042	PRJNA1049858
NCTC8314	T13	n.d.	1935		13	emm13.0									157	44	40	2	5	19	5	4	PP_undefined	FCT-4	yes	13	53	aa50_3	aa50_9	nt80_10	nt80_29	pil013	nt92_20	nt92_36	n.d.	n.a.	n.d.		SAMEA3542441	PRJEB6403 NCTC_3000	NCTC3000	Colindale Glover: SS576
NS1425		Australia	1998	unique	13	emm13.0	E	E	2	3		present	present	present	286	13	2	14	6	19	3	56	PP_150	FCT-5	no	21	13	aa50_0	aa50_1	nt80_1	nt80_2	pil060	nt92_3	nt92_4	13	n.a.	rofA				Davies et al.
HSC5		n.d.	pre-1998	unique	14	emm14.3	A-C	B	1	2	two SF1				84	20	22	2	3	27	18	12	PP_171	FCT-4	yes	99	23	aa50_3	aa50_9	nt80_11	nt80_36	pil014	nt92_16	nt92_44	36	n.a.	rofA				GCA_000422045.1
25RS84		USA	1942		14	emm14.0	A-C	B	1	2	two SF1				85	20	22	2	3	28	18	14	n.d.	FCT-4	yes	99	23	aa50_3	aa50_9	nt80_11	nt80_36	pil014	n.d.	n.d.	36	n.a.	rofA	yes	SAMN38977595	PRJNA1049858
NCTC8199	T14	n.d.	pre-1943		14	emm14.3	REA	REA	1	3	three SF1				84	20	22	2	3	27	18	12	PP_171	FCT-4	yes	99	23	aa50_3	aa50_9	nt80_11	nt80_36	pil014	nt92_16	nt92_44	36	n.a.	rofA		SAMEA53329918	PRJEB6403 NCTC_3000	NCTC3000	Colindale Lowe: SS577
6702-99		USA	1999	unique	14	emm14.4	A-C	B	1	2	two SF1				118	37	2	8	3	2	3	1	PP_124	FCT-4	yes	84	44	aa50_3	aa50_9	nt80_8	nt80_31	pil114	nt92_22	nt92_34	83	n.a.	rofA	yes	SAMN38843083	PRJNA1049858
33042V1T1		Fiji	2006		14	emm14.4	A-C	B	1	2	two SF1				118	37	2	8	3	2	3	1	PP_124	FCT-3/4	yes	84	44	aa50_3	aa50_9	nt80_8	nt80_31	pil114	nt92_22	nt92_34	83	n.a.	rofA				Davies et al.
20111V1I1		Fiji	2006	unique	15	emm15.1	E	E	2	3		present	present	present	872	4	3	2	5	10	34	12	PP_123	FCT-4	yes	3	76	aa50_4	aa50_9	nt80_9	nt80_35	pil015	nt92_17	nt92_46	26	n.a.	rofA				Davies et al.
1269-98		USA	1998		15	emm15.1	E	E	2	3		present	present	present	121	47	3	2	5	10	34	12	PP_123	FCT-4	yes	3	76	aa50_4	aa50_9	nt80_9	nt80_35	pil015	nt92_17	nt92_46	2	n.a.	rofA	yes	SAMN38842962	PRJNA1049858
NS611		Australia	1995		15	emm15.1									629	4	87	2	5	10	34	12	PP_123	FCT-4	yes	3	76	aa50_4	aa50_9	nt80_9	nt80_35	pil015	nt92_17	nt92_46	n.d.	n.a.	n.d.				Davies et al.
SS800		n.d.	1950	unique	15	emm15.0	E	E	2	3		present	present	present	163	13	2	33	1	13	13	28	PP_295	FCT-1	no	12	8	aa50_1	aa50_8	nt80_3	nt80_21	pil023	nt92_7	nt92_27	n.a.	n.a.	rofA	yes	SAMN38843066	PRJNA1049858
NCTC8303		n.d.	pre-1935		15	emm15.0									163	13	2	33	1	13	13	28	PP_295	FCT-1	no	12	8	aa50_1	aa50_8	nt80_3	nt80_21	pil023	nt92_7	nt92_27	n.a.	n.a.	n.d.				NCTC3000	T15/31
K21633		Kenya	2007	unique	15	emm15.1	E	E	2	3		present	present	present	266	10	2	2	5	4	5	1	PP_241	FCT-3	yes	121	97	aa50_4	aa50_9	nt80_12	nt80_36	pil053	nt92_30	nt92_44	4	n.a.	nra				Davies et al.
J17E/165		USA	1932	unique	17	emm17.0	A-C	A	1	1	one SF1				196	19	50	1	1	5	3	3	PP_undefined	FCT-1	no	4	3	aa50_1	aa50_8	nt80_3	nt80_21	pil023	nt92_7	nt92_27	n.a.	n.a.	rofA	yes	SAMN38843054	PRJNA1049858
NCTC12842		n.d.	n.d.	defective pil gene	18	emm18.0	A-C	C	2	2	one SF1		present		42	6	5	7	1	5	6	3	n.d.	FCT-3	yes	133	defective	aa50_5	defective	nt80_17	defective	n.a.	nt92_34	defective	35	n.a.	nra				NCTC3000	T18P (R80/3211)
A876		India	n.d.	unique	18	emm18.12	D	D	2	3	one SF1		present	present	535	4	2	2	3	2	34	31	PP_93	FCT-4	yes	3	94	aa50_4	aa50_9	nt80_9	nt80_35	pil015	nt92_17	nt92_46	2	n.a.	rofA				Davies et al.
MGAS8232		USA	1987	unique	18	emm18.19	A-C	A	2	1	one SF1				42	6	5	7	1	5	6	3	PP_83	FCT-3	yes	39	64	aa50_5	aa50_9	nt80_17	nt80_36	pil018	nt92_34	nt92_44	35	n.a.	nra				GCA_000007285.1
NCTC8320		n.d.	1931		18	emm18.0	A-C	C	2	2	one SF1		present		42	6	5	7	1	5	6	3	PP_83	FCT-3	yes	133	64	aa50_5	aa50_9	nt80_17	nt80_36	pil018	nt92_34	nt92_44	35	n.a.	nra				NCTC3000	J17C
SS578	T18	n.d.	n.d.		18	emm18.0	A-C	C	2	2	one SF1		present		42	6	5	7	1	5	6	3	PP_83	FCT-3	yes	133	64	aa50_5	aa50_9	nt80_17	nt80_36	pil018	nt92_34	nt92_44	35	n.a.	nra	yes	SAMN28196030			Colindale JM
K10697		Kenya	2003	unique	18	emm18.21	D	D	2	3	one SF1		present	present	221	1	2	2	5	35	3	1	PP_55	FCT-3	yes	149	97	aa50_4	aa50_9	nt80_12	nt80_36	pil053	nt92_30	nt92_44	4	n.a.	nra				Davies et al.
K11116		Kenya	2003	unique	18	emm18.21	D	D	2	3	one SF1		present	present	402	69	2	2	7	1	3	12	PP_71	FCT-3	yes	150	17	aa50_3	aa50_9	nt80_14	nt80_32	pil074	nt92_26	nt92_35	12	n.a.	nra				Davies et al.
K17716		Kenya	2005	unique	19	emm19.10	A-C	A	1	1	one SF1				769	51	2	64	6	35	34	41	PP_109	FCT-4	yes	119	95	aa50_3	aa50_9	nt80_6	nt80_32	pil009	nt92_12	nt92_35	7	n.a.	rofA				Davies et al.
GAS253		Australia	n.d.		19	emm19.7	A-C	A	1	1	one SF1				370	51	2	64	6	80	34	41	PP_109	FCT-4	yes	119	95	aa50_3	aa50_9	nt80_6	nt80_32	pil009	nt92_12	nt92_35	7	n.a.	rofA				Davies et al.
1RP118		USA	1952	unique	19	emm19.6	A-C	A	1	1	one SF1				65	13	7	8	1	13	9	8	PP_216	FCT-1	no	3	5	aa50_1	aa50_8	nt80_3	nt80_21	pil023	nt92_7	nt92_23	n.a.	n.a.	rofA	yes	SAMN38842943	PRJNA1049858
NCTC12841		n.d.	n.d.		19	emm19.6									65	13	7	8	1	13	9	8	PP_216	FCT-1	no	3	5	aa50_1	aa50_8	nt80_3	nt80_21	pil023	nt92_7	nt92_23	n.a.	n.a.	n.d.				NCTC3000	T19P (089704 Fu-7)
33158V2S1		Fiji	2006	unique	19	emm19.4	A-C	A	1	1	one SF1				616	114	2	14	3	2	3	64	PP_29	FCT-1	no	25	20	aa50_1	aa50_8	nt80_3	nt80_24	pil054	nt92_8	nt92_26	n.a.	n.a.	rofA				Davies et al.
A995		India	n.d.	unique	22	emm22.8	E	E	2	3		present	present	present	360	88	26	8	6	78	62	3	PP_300	FCT-9	no	0	26	n.a.	aa50_4	n.a.	nt80_10	pil020	n.a.	nt92_12	29	12	rofA				Davies et al.
NCTC8330	T22	n.d.	pre-1935	unique	22	emm22.0	E	E	2	3		present	present	present	45	9	8	1	1	1	3	3	PP_33	FCT-10	no	16	3	aa50_0	aa50_0	nt80_2	nt80_0	pil022	nt92_5	nt92_0	2	similar to 3' end of pilF9 allele-20/37	rofA		SAMEA53413918	PRJEB6403 NCTC_3000	NCTC3000	Colindale 63T; SS579
Bra008		Brazil	2012	unique	22	emm22.0	E	E	2	3		present	present	present	46	9	8	1	1	1	3	4	PP_33	FCT-4	yes	146	40	aa50_4	aa50_9	nt80_9	nt80_38	pil066	nt92_17	nt92_48	31	n.a.	n.d.				Davies et al.
NS1932		Australia	1999	unique	22	emm22.0	E	E	2	3		present	present	present	175	4	2	3	7	2	3	3	PP_105	FCT-4	yes	83	52	aa50_3	aa50_9	nt80_6	nt80_29	pil077	nt92_12	nt92_36	51	n.a.	rofA				Davies et al.
K10722		Kenya	2003	unique	22	emm22.5	E	E	2	3		present	present	present	213	122	2	2	76	35	3	101	PP_85	FCT-5	no	28	16	aa50_0	aa50_1	nt80_0	nt80_4	pil102	nt92_6	nt92_5	8	n.a.	rofA				Davies et al.
M23ND		n.d.	1965	unique	23	emm23.0	A-C	A	1	1	one SF1				160	10	2	7	27	5	37	7	PP_173	FCT-1	no	8	4	aa50_1	aa50_8	nt80_3	nt80_21	pil023	nt92_7	nt92_27	n.a.	n.a.	rofA				GCA_000756485.1	ATCC 21059
NCTC4001		n.d.	1933		23	emm23.0									160	10	2	7	27	5	37	7	PP_173	FCT-1	no	24	4	aa50_1	aa50_8	nt80_3	nt80_21	pil023	nt92_7	nt92_27	n.a.	n.a.	n.d.				NCTC3000	Aronson (Schitzer)
SS580	T23	United Kingdom	n.d.		23	emm23.0									160	10	2	7	27	5	37	7	PP_173	FCT-1	no	24	4	aa50_1	aa50_8	nt80_3	nt80_21	pil023	nt92_7	nt92_27	n.a.	n.a.	n.d.	yes	SAMN28196031			Colindale Barts
ATCC 10782		USA	1941	unique	24	emm24.0	A-C	A	1	1	one SF1				66	13	7	8	1	13	12	8	PP_216	FCT-1	no	9	5	aa50_1	aa50_8	nt80_3	nt80_21	pil023	nt92_7	nt92_23	n.a.	n.a.	rofA				GCA_000146715.1	C98, derived from 22RS72
20160946		USA	2015		24	emm24.8	A-C	A	1	1	one SF1				70	18	18	8	1	13	9	8	PP_216	FCT-1	no	9	24	aa50_1	aa50_8	nt80_3	nt80_21	pil023	nt92_7	nt92_23	n.a.	n.a.	rofA	yes	SAMN07154032
NS235		Australia	1994	unique	24	emm24.1	A-C	B	1	2	two SF1				582	1	31	64	5	97	39	12	PP_197	FCT-3	yes	34	41	aa50_3	aa50_9	nt80_12	nt80_38	pil024	nt92_30	nt92_48	7	n.a.	nra				Davies et al.
AA270		Australia	1995	unique	25	emm25.0	E	E	2	3		present	present	present	191	14	17	14	6	9	40	38	PP_18	FCT-2	no	2	1	aa50_4	aa50_10	nt80_7	nt80_39	pil001	nt92_13	nt92_50	1	n.a.	rofA	yes	SAMN38842934	PRJNA1049858
42056V1S1a		Fiji	2006		25	emm25.0	E	E	2	3		present	present	present	191	14	17	14	6	9	40	38	PP_18	FCT-2	no	2	1	aa50_4	aa50_10	nt80_7	nt80_39	pil001	nt92_13	nt92_50	1	n.a.	rofA				Davies et al.
NS43		Australia	1991		25	emm25.0	E	E	2	3		present	present	present	600	43	2	8	7	48	2	46	PP_275	FCT-2	no	1	2	aa50_4	aa50_10	nt80_7	nt80_39	pil001	nt92_13	nt92_50	1	n.a.	rofA				Davies et al.
D316		USA	1969	unique	25	emm25.0	E	E	2	3		present	present	present	886	11	7	15	3	17	3	4	PP_undefined	FCT-9	no	0	2	n.a.	aa50_5	n.a.	nt80_14	pil025	n.a.	nt92_16	3	24	n.d.	yes	SAMN38843012	PRJNA1049858
SS581	T25	United Kingdom	pre=1963		25	emm25.0	E	E	2	3		present	present	present	886	11	7	15	3	17	3	4	PP_undefined	FCT-9	no	0	2	n.a.	aa50_5	n.a.	nt80_14	pil025	n.a.	nt92_16	n.d.	n.d.	n.d.	yes	SAMN28196032			Colindale Matthews
AA348		Australia	1996	unique	25	emm25.1	E	E	2	3		present	present	present	192	4	24	2	5	51	3	25	PP_50	FCT-5	no	11	7	aa50_0	aa50_1	nt80_0	nt80_3	pil048	nt92_0	nt92_3	15	n.a.	rofA	yes	SAMN38843008	PRJNA1049858
K5727		Kenya	2000		25	emm25.1	E	E	2	3		present	present	present	746	4	24	2	5	19	49	25	PP_235	FCT-5	no	35	7	aa50_0	aa50_1	nt80_0	nt80_3	pil048	nt92_0	nt92_3	17	n.a.	rofA				Davies et al.
33141V2T1		Fiji	2006		25	emm25.1									192	4	24	2	5	51	3	25	PP_50	FCT-5	no	11	7	aa50_0	aa50_1	nt80_0	nt80_3	pil048	nt92_0	nt92_3	n.d.	n.a.	n.d.				Davies et al.
K11271		Kenya	2003	unique	25	emm25.4	E	E	2	3		present	present	present	222	104	80	2	75	9	2	107	PP_140	FCT-4	yes	105	119	aa50_4	aa50_9	nt80_13	nt80_28	pil059	nt92_25	nt92_31	3	n.a.	rofA				Davies et al.
K4973		Kenya	1999		25	emm25.4									735	104	80	2	7	9	2	107	PP_140	FCT-3/4	yes	105	119	aa50_4	aa50_9	nt80_13	nt80_28	pil059	nt92_25	nt92_31	n.d.	n.a.	n.d.				Davies et al.
AW-533		Ethiopia	1990	unique	25	emm25.3	E	E	2	3		present	present	present	273	66	2	7	4	34	48	4	PP_undefined	FCT-4	yes	184	41	aa50_3	aa50_9	nt80_9	nt80_38	pil066	nt92_17	nt92_48	7	n.a.	rofA	yes	SAMN38977606	PRJNA1049858
K28044		Kenya	2007	unique	25	emm25.1	E	E	2	3		present	present	present	232	4	80	3	32	111	3	4	PP_145	FCT-10	no	25	6	aa50_0	aa50_2	nt80_2	nt80_5	pil088	nt92_4	nt92_7	5	similar to 3' end of pilF9-allele 12; highly divergent	rofA				Davies et al.
BSPY098		Russia	1999	unique	25	emm25.0	E	E	2	3		present	present	present	394	25	2	8	6	30	25	6	PP_undefined	FCT-1	no	11	1	aa50_1	aa50_8	nt80_4	nt80_20	pil110	nt92_9	nt92_22	n.a.	n.a.	rofA	yes	SAMN38843052	PRJNA1049858
11RS100		USA	1942	unique	26	emm26.0	A-C	A	1	1	one SF1				158	13	7	8	1	13	3	13	PP_undefined	FCT-5	no	4	1	aa50_0	aa50_1	nt80_1	nt80_1	pil004	nt92_2	nt92_1	3	n.a.	n.d.	yes	SAMN38843092	PRJNA1049858
K5721		Kenya	2000	unique	26	emm26.3	A-C	A	1	1	one SF1				745	120	61	95	7	66	3	1	PP_305	FCT-4	yes	125	101	aa50_4	aa50_9	nt80_13	nt80_34	pil028	nt92_25	nt92_43	77	n.a.	rofA				Davies et al.
Bra044		Brazil	2011	unique	27	emm27.0	E	E	2	3		present	present	present	308	3	6	31	2	1	61	46	PP_156	FCT-4	yes	14	67	aa50_3	aa50_9	nt80_11	nt80_33	pil027	nt92_23	nt92_38	20	n.a.	rofA				Davies et al.
NCTC8328		n.d.	1932		27	emm27.0	E	E	2	3		present	present	present	156	45	6	31	7	1	36	1	PP_undefined	FCT-4	yes	14	67	aa50_3	aa50_9	nt80_11	nt80_33	pil027	nt92_23	nt92_38	39	n.a.	rofA				NCTC3000
A829		India	n.d.	unique	28	emm28.5	E	E	2	3		present	present	present	473	4	36	8	7	51	3	76	PP_204	FCT-4	yes	142	112	aa50_3	aa50_9	nt80_10	nt80_31	pil021	nt92_21	nt92_34	27	n.a.	rofA				Davies et al.
MGAS6180		USA	1998	unique	28	emm28.0	E	E	2	3		present	present	present	52	11	6	14	5	9	17	19	PP_10	FCT-4	yes	103	83	aa50_4	aa50_9	nt80_13	nt80_34	pil028	nt92_25	nt92_42	57	n.a.	rofA				GCA_000012165.2
Bra003		Brazil	2009		28	emm28.0	E	E	2						626	11	6	78	5	9	3	19	PP_10	FCT-4	yes	187	83	aa50_4	aa50_9	nt80_13	nt80_34	pil028	nt92_25	nt92_42	n.d.	n.a.	n.d.				Davies et al.
NCTC8308	T28	n.d.	pre-1936		28	emm28.0									52	11	6	14	5	9	17	19	PP_10	FCT-4	yes	132	83	aa50_4	aa50_9	nt80_13	nt80_34	pil028	nt92_25	nt92_42	n.d.	n.a.	n.d.		SAMEA3729938	PRJEB6403 NCTC_3000	NCTC3000	Colindale Small: SS583
K24190		Kenya	2007	unique	28	emm28.0	E	E	2	3		present	present	present	763	10	25	7	5	2	2	4	PP_185	FCT-4	yes	4	38	aa50_4	aa50_9	nt80_13	nt80_28	pil059	nt92_25	nt92_31	45	n.a.	n.d.				Davies et al.
AW-535		Ethiopia	1990	unique	28	emm28.0	E	E	2	3		present	present	present	264	40	24	8	44	58	3	4	PP_undefined	FCT-4	yes	80	69	aa50_4	aa50_9	nt80_9	nt80_31	pil090	nt92_17	nt92_34	21	n.a.	rofA	yes	SAMN38977607	PRJNA1049858
3RP70		USA	1949	unique	29	emm29.5	A-C	A	1	1	one SF1				65	13	7	8	1	13	9	8	PP_216	FCT-1	no	9	5	aa50_1	aa50_8	nt80_3	nt80_21	pil023	nt92_7	nt92_23	n.a.	n.a.	rofA	yes	SAMN38843045	PRJNA1049858
20160756		USA	2015	unique	29	emm29.14	A-C	A	1	1	one SF1				12	2	6	1	5	2	2	2	PP_12	FCT-3	yes	32	3	aa50_4	aa50_9	nt80_12	nt80_34	pil070	nt92_31	nt92_39	69	n.a.	nra	yes	SAMN07154010
K33983		Kenya	2008	unique	30	emm30.15	D	D	2	3	one SF1		present	present	537	2	31	8	3	91	3	41	PP_247	FCT-3	yes	49	82	aa50_3	aa50_9	nt80_14	nt80_35	pil003	nt92_26	nt92_46	36	n.a.	nra				Davies et al.
1RP31		USA	1947	unique	30	emm30.21	A-C	A	1	1	one SF1				65	13	7	8	1	13	9	8	PP_216	FCT-1	no	3	5	aa50_1	aa50_8	nt80_3	nt80_21	pil023	nt92_7	nt92_23	n.a.	n.a.	rofA	yes	SAMN38843068	PRJNA1049858
NCTC8195		United Kingdom	pre-1944		30	emm30.0	A-C	A	1	1	one SF1				65	13	7	8	1	13	9	8	PP_216	FCT-1	no	9	5	aa50_1	aa50_8	nt80_3	nt80_21	pil023	nt92_7	nt92_23	n.a.	n.a.	rofA				NCTC3000	Quinn (D24/46)
SS901		n.d.	1933	unique	31	emm31.0	A-C	A	1	1	one SF1				316	13	7	57	1	13	9	8	PP_216	FCT-1	no	3	5	aa50_1	aa50_8	nt80_3	nt80_21	pil023	nt92_7	nt92_23	n.a.	n.a.	rofA	yes	SAMN38842954	PRJNA1049858
NCTC8225		n.d.	n.d.		31	emm31.0									316	13	7	57	1	13	9	8	PP_216	FCT-1	no	3	5	aa50_1	aa50_8	nt80_3	nt80_21	pil023	nt92_7	nt92_23	n.a.	n.a.	n.d.				NCTC3000
6601-99		Brazil	1997	unique	31	emm31.4	A-C	A	1	1	one SF1				365	73	58	8	5	72	3	43	PP_undefined	FCT-9	no	0	8	n.a.	aa50_5	n.a.	nt80_15	pil055	n.a.	nt92_17	2	20	rofA	yes	SAMN38977600	PRJNA1049858
10RS101		USA	1942	unique	32	emm32.5	D	D	2	3	one SF1		present	present	1	1	1	1	1	1	1	1	PP_undefined	FCT-1	no	7	7	aa50_1	aa50_8	nt80_3	nt80_21	pil023	nt92_7	nt92_27	n.a.	n.a.	n.d.	yes	SAMN38842995	PRJNA1049858
29487		Czech Republic	1987	unique	33	emm33.0	D	D	2	3	one SF1		present	present	3	2	2	1	2	2	2	2	PP_39_218	FCT-3	yes	42	55	aa50_5	aa50_9	nt80_16	nt80_37	pil033	nt92_33	nt92_49	5	n.a.	nra	yes	SAMN38977597	PRJNA1049858
NCTC8224		n.d.	1942		33	emm33.0	D	D	2	3	one SF1		present	present	3	2	2	1	2	2	2	2	PP_39_218	FCT-3	yes	42	55	aa50_5	aa50_9	nt80_16	nt80_37	pil033	nt92_33	nt92_49	5	n.a.	nra				NCTC3000
20183546		USA	2018	unique	33	emm33.4	D	D	2	3	one SF1		present	present	721	2	2	2	5	44	14	12	PP_undefined	FCT-4	yes	100	77	aa50_3	aa50_9	nt80_8	nt80_35	pil042	nt92_16	nt92_46	9	n.a.	rofA	yes	SAMN09849715
C142		USA	1942	unique	34	emm34.0	REA	REA	2	2			present	present	1313	13	7	8	1	9	22	176	PP_undefined	FCT-3	yes	70	49	aa50_5	aa50_9	nt80_17	nt80_34	pil225	nt92_34	nt92_39	41	n.a.	nra	yes	SAMN38842931	PRJNA1049858
AW-523		Ethiopia	1990	unique	36	emm36.1	D	D	2	3	one SF1		present	present	275	68	31	8	6	68	8	42	PP_undefined	FCT-5	no	3	6	aa50_0	aa50_1	nt80_1	nt80_1	pil004	nt92_2	nt92_1	6	n.a.	n.d.	yes	SAMN38842957	PRJNA1049858
A457		Serbia	1961	unique	36	emm36.5	D	D	2	3	one SF1		present	present	47	9	16	1	20	25	3	16	PP_undefined	FCT-3	yes	45	71	aa50_4	aa50_9	nt80_13	nt80_31	pil036	nt92_32	nt92_34	79	n.a.	nra	yes	SAMN38843004	PRJNA1049858
NCTC8227		USA	pre-1943		36	emm36.0	D	D	2	3	one SF1		present	present	47	9	16	1	20	25	3	16	PP_undefined	FCT-3	yes	45	71	aa50_4	aa50_9	nt80_13	nt80_31	pil036	nt92_32	nt92_34	79	n.a.	nra				NCTC3000	C 119/58
2126-99		Egypt	1997	unique	36	emm36.2	D	D	2	3	one SF1		present	present	317	16	2	56	7	22	3	52	PP_70	FCT-3	yes	81	66	aa50_4	aa50_9	nt80_12	nt80_36	pil053	nt92_30	nt92_45	3	n.a.	nra	yes	SAMN38842960	PRJNA1049858
GAS09379		New Zealand	2009		36	emm36.2									748	16	2	98	7	22	3	52	PP_70	FCT-3/4	yes	81	66	aa50_4	aa50_9	nt80_12	nt80_36	pil053	nt92_30	nt92_45	n.d.	n.a.	n.d.				Davies et al.
SS53		USA	1942	unique	37	emm37.0	A-C	A	1	1	one SF1				155	10	19	30	27	5	2	3	PP_undefined	FCT-1	no	8	4	aa50_1	aa50_8	nt80_3	nt80_21	pil023	nt92_7	nt92_27	n.a.	n.a.	rofA	yes	SAMN38843041	PRJNA1049858
2RSC3		USA	1942	defective pil gene	38	emm38.0	A-C	C	1	2	one SF1		present		81	17	19	1	1	1	15	3	PP_undefined	FCT-1	no	2	defective	aa50_1	defective	nt80_3	defective	n.a.	nt92_8	defective	n.a.	n.a.	n.d.	yes	SAMN38842998	PRJNA1049858
K6429		Kenya	2000	unique	38	emm38.1	A-C	C	1	2	one SF1		present		757	4	24	2	5	104	33	4	PP_304	FCT-1	no	26	21	aa50_1	aa50_8	nt80_4	nt80_23	pil038	nt92_10	nt92_25	n.a.	n.a.	rofA				Davies et al.
K13190		Kenya	2004	unique	39	emm39.4	A-C	B	1	2	two SF1				236	51	2	64	5	35	34	41	PP_109	FCT-4	yes	154	121	aa50_3	aa50_9	nt80_6	nt80_32	pil009	nt92_12	nt92_35	7	n.a.	rofA				Davies et al.
31013V2T1		Fiji	2006	unique	39	emm39.4	A-C	B	1	2	two SF1				268	65	17	2	5	5	25	1	PP_38	FCT-4	yes	139	110	aa50_3	aa50_9	nt80_6	nt80_30	pil039	nt92_12	nt92_33	7	n.a.	rofA				Davies et al.
NCTC8229		n.d.	n.d.		39	emm39.3	A-C	A	1	1	one SF1				32	4	17	2	5	1	25	1	PP_undefined	FCT-4	yes	88	85	aa50_3	aa50_9	nt80_6	nt80_30	pil039	nt92_12	nt92_33	97	n.a.	rofA				NCTC3000
19RS14		USA	1941		39	emm39.3									32	4	17	2	5	1	25	1	PP_undefined	FCT-4	yes	88	85	aa50_3	aa50_9	nt80_6	nt80_30	pil039	nt92_12	nt92_33	n.d.	n.a.	n.d.	yes	SAMN38977598	PRJNA1049858
SS795		n.d.	1968	unique	41	emm41.2	D	D	2	3	one SF1		present	present	579	2	2	32	2	2	2	2	PP_30	FCT-3	yes	68	55	aa50_5	aa50_9	nt80_16	nt80_37	pil033	nt92_33	nt92_49	17	n.a.	nra	yes	SAMN38843043	PRJNA1049858
14GA1005		New Zealand	2014		41	emm41.2	D	D	2	3	one SF1		present	present	579	2	2	32	2	2	2	2	PP_30	FCT-3	yes	68	55	aa50_5	aa50_9	nt80_16	nt80_37	pil033	nt92_33	nt92_49	17	n.a.	nra				Davies et al.
06BA18369		Canada	1993-1999		41	emm41.2									579	2	2	32	2	2	2	2	PP_30	FCT-3	yes	68	55	aa50_5	aa50_9	nt80_16	nt80_37	pil033	nt92_33	nt92_49	n.d.	n.a.	n.d.
NS7970		Australia	1995	unique	41	emm41.2	D	D	2	3	one SF1		present	present	296	25	42	22	7	40	3	17	PP_258	FCT-3	yes	175	132	aa50_4	aa50_9	nt80_12	nt80_37	pil043	nt92_28	nt92_47	70	n.a.	nra				Davies et al.
1RS79		USA	1941	unique	42	emm42.0	D	D	2	3	one SF1		present	present	80	16	15	19	7	1	2	17	PP_90	FCT-3	yes	66	79	aa50_3	aa50_9	nt80_14	nt80_35	pil003	nt92_26	nt92_46	40	n.a.	nra	yes	SAMN38842997	PRJNA1049858
31128V3S1		Fiji	2006		42	emm42.0									80	16	15	19	7	1	2	17	PP_90	FCT-3/4	yes	66	79	aa50_3	aa50_9	nt80_14	nt80_35	pil003	nt92_26	nt92_46	n.d.	n.a.	n.d.				Davies et al.
K42600		Kenya	2010	unique	42	emm42.3	D	D	2	3	one SF1		present	present	721	2	2	2	5	44	14	12	PP_251	FCT-4	yes	100	77	aa50_3	aa50_9	nt80_8	nt80_35	pil042	nt92_16	nt92_46	9	n.a.	rofA				Davies et al.
Bra012		Brazil	2012	unique	43	emm43.5	D	D	2	3	one SF1		present	present	1006	160	2	1	2	2	2	2	PP_292	FCT-3	yes	68	55	aa50_5	aa50_9	nt80_16	nt80_37	pil033	nt92_33	nt92_49	5	n.a.	nra				Davies et al.
NCTC12069		United Kingdom	1981		43	emm43.4	D	D	2	3	one SF1		present	present	3	2	2	1	2	2	2	2	PP_292	FCT-3	yes	68	55	aa50_5	aa50_9	nt80_16	nt80_37	pil033	nt92_33	nt92_49	5	n.a.	nra				NCTC3000	R81/4854; PT 4854
A1267		India	n.d.	unique	43	emm43.3	D	D	2	3	one SF1		present	present	1001	1	31	8	103	36	53	4	PP_301	FCT-3	yes	185	139	aa50_4	aa50_9	nt80_12	nt80_37	pil043	nt92_30	nt92_49	n.d.	n.a.	nra				Davies et al.
D407		USA	1971		43	emm43.0	D	D	2	3	one SF1		present	present	4	2	2	1	2	2	3	2	PP_undefined	FCT-3	yes	51	55	aa50_4	aa50_9	nt80_12	nt80_37	pil043	nt92_30	nt92_49	58	n.a.	nra	yes	SAMN38842958	PRJNA1049858
K5248		Kenya	1999	unique	43	emm43.1	D	D	2	3	one SF1		present	present	770	2	7	8	3	2	14	2	PP_188	FCT-3	yes	169	103	aa50_3	aa50_9	nt80_14	nt80_36	pil080	nt92_29	nt92_44	3	n.a.	nra				Davies et al.
1_E_1		France	2009	unique	44	emm44.0	E	E	2	3		present	present	present	178	4	4	3	6	14	3	4	PP_14	FCT-4	yes	7	12	aa50_4	aa50_9	nt80_13	nt80_27	pil011	nt92_25	nt92_30	39	n.a.	rofA				NZ_CP007241.1	STAB904
NCTC10879		USA	1969		44	emm44.0	E	E	2	3		present	present	present	31	4	10	3	6	14	10	4	PP_undefined	FCT-4	yes	7	12	aa50_4	aa50_9	nt80_13	nt80_27	pil011	nt92_25	nt92_30	39	n.a.	rofA				NCTC3000	R69/2714 (SS 875, 2998T)
D938		Trinidad & Tobago	1976	unique	44	emm44.0	E	E	2	3		present	present	present	25	4	2	3	11	17	3	1	PP_229	FCT-4	yes	21	67	aa50_3	aa50_9	nt80_8	nt80_33	pil044	nt92_14	nt92_38	39	n.a.	rofA	yes	SAMN38842989	PRJNA1049858
NCTC8231		n.d.	1927		44	emm44.0	E	E	2	3		present	present	present	1273	4	2	3	39	17	3	1	PP_7_97	FCT-4	yes	131	107	aa50_3	aa50_9	nt80_8	nt80_33	pil044	nt92_14	nt92_38	39	n.a.	rofA				NCTC3000	Henson/Rb 18
SS589	T44	n.d.	n.d.		44	emm44.0									25	4	2	3	11	17	3	1	PP_97	FCT-4	yes	131	107	aa50_3	aa50_9	nt80_8	nt80_33	pil044	nt92_14	nt92_38	n.d.	n.a.	n.d.	yes	SAMN28196036			Colindale R59/3727
SS642		USA	1966	unique	46	emm46.0	A-C	B	1	2	two SF1				158	13	7	8	1	13	3	13	PP_undefined	FCT-5	no	5	1	aa50_0	aa50_1	nt80_1	nt80_1	pil004	nt92_2	nt92_1	5	n.a.	n.d.	yes	SAMEA3649042	PRJEB6403 NCTC_3000		NCTC8320
NCTC8230/ST158		USA	1940-1942		46	emm46.0									158	13	7	8	1	13	3	13	PP_undefined	FCT-5	no	5	1	aa50_0	aa50_1	nt80_1	nt80_1	pil004	nt92_2	nt92_1	n.d.	n.a.	n.d.				NCTC3000	C 105; 20RS14
SS116		United Kingdom	1934	unique	47	emm47.1	A-C	A	1	1	one SF1				83	19	21	1	1	5	3	3	PP_undefined	FCT-1	no	4	3	aa50_1	aa50_8	nt80_3	nt80_21	pil023	nt92_7	nt92_27	n.a.	n.a.	rofA	yes	SAMN38977612	PRJNA1049858		NCTC8232, C744/Rb5
K23617		Kenya	2007	defective pil gene	48	emm48.0	E	E	2	3		present	present	present	278	79	2	44	36	51	8	34	PP_253	FCT-5	no	defective	8	n.d.	aa50_1	n.d	nt80_3	n.a.	n.d.	nt92_6	11	n.a.	rofA				Davies et al.
SS737		n.d.	1967	unique	48	emm48.0	E	E	2	3		present	present	present	161	16	41	2	29	2	25	2	PP_293	FCT-5	no	9	11	aa50_0	aa50_1	nt80_0	nt80_3	pil048	nt92_0	nt92_3	2	n.a.	rofA	yes	SAMN38842963	PRJNA1049858
NCTC10866		United Kingdom	pre-1951		48	emm48.0									161	16	41	2	29	2	25	2	PP_293	FCT-5	no	9	11	aa50_0	aa50_1	nt80_0	nt80_3	pil048	nt92_0	nt92_3	n.d.	n.a.	n.d.				NCTC3000	B403/48/1
AW-520		Ethiopia	1990	unique	49	emm49.6	E	E	2	3		present	present	present	276	69	13	14	6	62	14	4	PP_undefined	FCT-9	no	0	12	n.a.	aa50_5	n.a.	nt80_19	pil008	n.a.	nt92_21	6	22	n.d.	yes	SAMN38842935	PRJNA1049858
A838		India	n.d.	unique	49	emm49.4	E	E	2	3		present	present	present	534	4	31	8	3	34	3	40	PP_161	FCT-4	yes	118	42	aa50_3	aa50_9	nt80_11	nt80_38	pil049	nt92_23	nt92_48	19	n.a.	rofA				Davies et al.
NZ131		New Zealand	pre-1991	unique	49	emm49.1	E	E	2	3		present	present	present	1073	4	6	2	7	153	7	1	PP_16	FCT-3	yes	104	73	aa50_4	aa50_9	nt80_12	nt80_36	pil053	nt92_28	nt92_45	74	n.a.	nra				GCA_000018125.1
31006V6S1		Fiji	2006		49	emm49.0	E	E	2	3		present	present	present	433	4	6	2	54	21	7	69	PP_16	FCT-3	yes	138	109	aa50_4	aa50_9	nt80_12	nt80_36	pil053	nt92_28	nt92_45	16	n.a.	nra				Davies et al.
K36294		Kenya	2009	unique	49	emm49.9	E	E	2	3		present	present	present	705	4	31	2	5	34	3	21	PP_27	FCT-9	no	0	5	n.a.	aa50_4	n.a.	nt80_7	pil065	n.a.	nt92_9	18	31	rofA				Davies et al.
K10311		Kenya	2003	unique	50	emm50.3	E	E	2	3		present	present	present	217	136	2	2	5	2	49	42	PP_116	FCT-5	no	3	6	aa50_0	aa50_1	nt80_1	nt80_1	pil004	nt92_2	nt92_1	6	n.a.	rofA				Davies et al.
SS951		USA	1970	unique	50	emm50.0	E	E	2	3		present	present	present	2	1	2	20	5	35	3	4	PP_undefined	FCT-4	yes	74	40	aa50_4	aa50_9	nt80_9	nt80_38	pil066	nt92_17	nt92_48	31	n.a.	rofA	yes	SAMN38843044	PRJNA1049858
NCTC10880		Netherlands	1966		50	emm50.0									2	1	2	20	5	35	3	4	PP_undefined	FCT-4	yes	74	40	aa50_4	aa50_9	nt80_9	nt80_38	pil066	nt92_17	nt92_48	n.d.	n.a.	n.d.				NCTC3000	R66/3489 (378)
A291		USA	1960	unique	51	emm51.0	A-C	A	1	1	one SF1				84	20	22	2	3	27	18	12	n.d.	FCT-4	yes	99	23	aa50_3	aa50_9	nt80_11	nt80_36	pil014	n.d.	n.d.	36	n.a.	rofA	yes	SAMN38977601	PRJNA1049858
AW-534		Ethiopia	1990	unique	52	emm52.2	D	D	2	3	one SF1		present	present	270	65	31	8	41	58	8	25	PP_undefined	FCT-3	yes	36	76	aa50_3	aa50_9	nt80_14	nt80_35	pil003	nt92_26	nt92_46	86	n.a.	nra	yes	SAMN38843084	PRJNA1049858
NCTC10870		n.d.	1967	unique	52	emm52.0	D	D	2	3	one SF1		present	present	4	2	2	1	2	2	3	2	PP_undefined	FCT-3	yes	68	55	aa50_5	aa50_9	nt80_16	nt80_37	pil033	nt92_33	nt92_49	5	n.a.	nra				NCTC3000	CV 686 Schoenborn; SS686; A871/14/2
AA142		Australia	1995	unique	52	emm52.1	D	D	2	3	one SF1		present	present	180	2	2	8	5	2	3	10	PP_94	FCT-3	yes	27	74	aa50_5	aa50_9	nt80_16	nt80_36	pil052	nt92_33	nt92_45	3	n.a.	nra	yes	SAMN38842987	PRJNA1049858
20099V1I1		Fiji	2006		52	emm52.1	D	D	2	3	one SF1		present	present	180	2	2	8	5	2	3	10	PP_94	FCT-3	yes	27	66	aa50_5	aa50_9	nt80_16	nt80_36	pil052	nt92_33	nt92_45	3	n.a.	nra				Davies et al.
A946		Trinidad & Tobago	1971	unique	52	emm52.1	D	D	2	3	one SF1		present	present	43	7	2	8	3	8	2	2	PP_undefined	FCT-3	yes	48	79	aa50_4	aa50_9	nt80_12	nt80_35	pil064	nt92_30	nt92_46	1	n.a.	nra	yes	SAMN38843086	PRJNA1049858
ALAB49		USA	1986	unique	53	emm53.0	D	D	2	3	one SF1		present	present	11	2	6	1	2	2	2	2	PP_22	FCT-3	yes	69	55	aa50_5	aa50_9	nt80_16	nt80_37	pil033	nt92_33	nt92_49	1	n.a.	n.d.				GCA_000230295.1
20081V1I1		Fiji	2006		53	emm53.0	D	D	2	3	one SF1		present	present	11	2	6	1	2	2	2	2	PP_22	FCT-3	yes	69	55	aa50_5	aa50_9	nt80_16	nt80_37	pil033	nt92_33	nt92_49	1	n.a.	nra				Davies et al.
AP53		USA	1967		53	emm53.0									11	2	6	1	2	2	2	2	PP_22	FCT-3	yes	69	55	aa50_5	aa50_9	nt80_16	nt80_37	pil033	nt92_33	nt92_49	n.d.	n.a.	n.d.
NCTC10871		n.d.	1968		53	emm53.0									11	2	6	1	2	2	2	2	PP_22	FCT-3	yes	69	55	aa50_5	aa50_9	nt80_16	nt80_37	pil033	nt92_33	nt92_49	n.d.	n.a.	n.d.				NCTC3000	CV 265 Hansen; SS733
NS2663		Australia	2001	unique	53	emm53.0	D	D	2	3	one SF1		present	present	363	90	6	8	7	4	3	59	PP_148	FCT-3	yes	138	109	aa50_4	aa50_9	nt80_12	nt80_36	pil053	nt92_28	nt92_45	16	n.a.	n.d.				Davies et al.
K29655		Kenya	2008		53	emm53.4	D	D	2	3	one SF1		present	present	460	69	2	2	13	70	24	104	PP_250	FCT-3	yes	163	117	aa50_4	aa50_9	nt80_12	nt80_36	pil053	nt92_30	nt92_44	3	n.a.	nra				Davies et al.
NS10		Australia	1990	unique	53	emm53.0	D	D	2	3	one SF1		present	present	299	2	7	1	3	2	14	2	PP_154	FCT-3	yes	49	63	aa50_3	aa50_9	nt80_14	nt80_36	pil080	nt92_26	nt92_44	5	n.a.	n.d.				Davies et al.
NCTC10872		n.d.	1968	unique	54	emm54.0	A-C	B	1	2	two SF1				159	13	7	8	1	42	13	4	PP_undefined	FCT-1	no	25	20	aa50_1	aa50_8	nt80_3	nt80_24	pil054	nt92_8	nt92_26	n.a.	n.a.	n.d.				NCTC3000	CV 581A Kingbird; SS725
NS178		Australia	n.d.	unique	54	emm54.1	D	D	2	3	one SF1		present	present	302	82	6	1	2	2	2	2	PP_12	FCT-3	yes	108	3	aa50_4	aa50_9	nt80_12	nt80_34	pil070	nt92_31	nt92_39	69	n.a.	nra				Davies et al.
33089V1S1		Fiji	2006		54	emm54.1	D	D	2	3	one SF1		present	present	990	4	6	1	2	2	2	2	PP_12	FCT-3	yes	140	3	aa50_4	aa50_9	nt80_12	nt80_34	pil070	nt92_31	nt92_39	69	n.a.	nra				Davies et al.
D488		Trinidad & Tobago	1971	unique	55	emm55.0	A-C	A	1	1	one SF1				100	34	2	2	21	1	29	16	PP_47	FCT-9	no	0	9	n.a.	aa50_5	n.a.	nt80_15	pil055	n.a.	nt92_17	9	18	n.d.	yes	SAMN38843014	PRJNA1049858
NS4972		Australia	n.d.		55	emm55.0									100	34	2	2	21	1	29	16	PP_47	FCT-9	no	0	9	n.a.	aa50_5	n.a.	nt80_15	pil055	n.a.	nt92_17	n.d.	n.d.	n.d.				Davies et al.
NCTC10874		USA	1967	unique	56	emm56.0	D	D	2	3	one SF1		present	present	126	2	2	8	13	18	14	2	PP_undefined	FCT-3	yes	63	18	aa50_3	aa50_9	nt80_14	nt80_34	pil056	nt92_26	nt92_39	3	n.a.	nra				NCTC3000	R67/3281 Baker (SS743, A963)
546-96		USA	1996		56	emm56.0	D	D	2	3	one SF1		present	present	126	2	2	8	13	18	14	2	PP_undefined	FCT-3	yes	63	18	aa50_3	aa50_9	nt80_14	nt80_34	pil056	nt92_26	nt92_39	3	n.a.	nra	yes	SAMN38842953	PRJNA1049858
3850-01		USA	2001	unique	56	emm56.2	D	D	2	3	one SF1		present	present	174	31	2	2	5	35	14	12	PP_297	FCT-3	yes	72	55	aa50_5	aa50_9	nt80_17	nt80_37	pil083	nt92_34	nt92_49	5	n.a.	nra	yes	SAMN38842969	PRJNA1049858
Bra004		Brazil	2012		56	emm56.4	D	D	2	3	one SF1		present	present	174	31	2	2	5	35	14	12	PP_297	FCT-3	yes	72	55	aa50_5	aa50_9	nt80_17	nt80_37	pil083	nt92_34	nt92_49	5	n.a.	nra				Davies et al.
NS5958		Australia	n.d.	unique	56	emm56.0	D	D	2	3	one SF1		present	present	115	40	2	9	6	41	8	12	PP_20	FCT-3	yes	31	57	aa50_4	aa50_9	nt80_15	nt80_34	pil098	nt92_27	nt92_39	3	n.a.	nra				Davies et al.
AA472		Australia	1994		56	emm56.0									115	40	2	9	6	41	8	12	PP_20	FCT-3	yes	31	57	aa50_4	aa50_9	nt80_15	nt80_34	pil098	nt92_27	nt92_39	n.d.	n.a.	n.d.		SAMN00000677	PRJNA31311
K44582		Kenya	2010	unique	57	emm57.0	A-C	B	1	2	two SF1				723	69	2	2	5	4	93	111	PP_120	FCT-4	yes	97	45	aa50_3	aa50_9	nt80_6	nt80_32	pil009	nt92_12	nt92_35	30	n.a.	rofA				Davies et al.
31034V4S1		Fiji	n.d.	unique	57	emm57.0	A-C	B	1	2	two SF1				1025	11	136	7	46	143	126	6	PP_87_199	FCT-3	yes	116	28	aa50_4	aa50_9	nt80_12	nt80_37	pil043	nt92_30	nt92_49	73	n.a.	nra				Davies et al.
NS1140		Australia	1997		57	emm57.0	A-C	B	1	2	two SF1				348	11	6	7	46	40	3	6	PP_199	FCT-3	yes	172	28	aa50_4	aa50_9	nt80_12	nt80_37	pil043	nt92_24	nt92_49	73	n.a.	nra				Davies et al.
D306		Trinidad & Tobago	1968	unique	57	emm57.0	A-C	A	1	1	one SF1				33	4	26	23	7	1	28	3	PP_131	FCT-9	no	0	10	n.a.	aa50_7	n.a.	nt80_17	pil057	n.a.	nt92_19	14	17	rofA	yes	SAMN38843011	PRJNA1049858
NCTC10875		Trinidad & Tobago	1967		57	emm57.0									33	4	26	23	7	1	28	3	PP_131	FCT-9	no	0	10	n.a.	aa50_7	n.a.	nt80_17	pil057	n.a.	nt92_19	n.d.	n.d.	n.d.				NCTC3000	A995; R67 3890; SS790
NCTC10876		Trinidad & Tobago	1967	unique	58	emm58.0	E	E	2	3		present	present	present	176	3	2	3	3	1	3	3	PP_17	FCT-9	no	0	27	n.a.	aa50_4	n.a.	nt80_9	pil058	n.a.	nt92_11	25	37	rofA				NCTC3000	R67/3884 L. McLean (SS872, D315)
29454		Czech Republic	1987		58	emm58.0	E	E	2	3		present	present	present	19	3	2	3	3	3	3	3	PP_17	FCT-9	no	0	27	n.a.	aa50_4	n.a.	nt80_9	pil058	n.a.	nt92_11	25	37	n.d.	yes	SAMN38977596	PRJNA1049858
GA40884		USA	pre-2013		58	emm58.0									176	3	2	3	3	1	3	3	PP_17	FCT-9	no	0	27	n.a.	aa50_4	n.a.	nt80_9	pil058	n.a.	nt92_11	n.d.	n.d.	n.d.				Davies et al.
NS365		Australia	n.d.		58	emm58.0									176	3	2	3	3	1	3	3	PP_17	FCT-9	no	0	27	n.a.	aa50_4	n.a.	nt80_9	pil058	n.a.	nt92_11	n.d.	n.d.	n.d.				Davies et al.
WB136		Brazil	n.d.		58	emm58.0									176	3	2	3	3	1	3	3	PP_17	FCT-9	no	0	27	n.a.	aa50_4	n.a.	nt80_9	pil058	n.a.	nt92_11	n.d.	n.d.	n.d.
NS4743		Australia	2005	unique	58	emm58.8	E	E	2	3		present	present	present	549	13	60	2	9	69	8	6	PP_191	FCT-5	no	21	14	aa50_0	aa50_1	nt80_1	nt80_2	pil060	nt92_3	nt92_4	14	n.a.	rofA				Davies et al.
MGAS15252		Canada	2008	unique	59	emm59.0	D	D	2	3	one SF1		present	present	172	56	24	39	7	30	2	33	PP_26	FCT-4	yes	105	14	aa50_4	aa50_9	nt80_13	nt80_28	pil059	nt92_25	nt92_31	30	n.a.	rofA				GCA_000250905.1
MGAS1882		USA	n.d.		59	emm59.0									172	56	24	39	7	30	2	33	PP_26	FCT-4	yes	105	14	aa50_4	aa50_9	nt80_13	nt80_28	pil059	nt92_25	nt92_31	n.d.	n.a.	n.d.
NCTC10877		USA	1968		59	emm59.0									172	56	24	39	7	30	2	33	PP_26	FCT-4	yes	105	14	aa50_4	aa50_9	nt80_13	nt80_28	pil059	nt92_25	nt92_31	n.d.	n.a.	n.d.				NCTC3000	R68/2991 (Dillon D13-2853)
AA407		Australia	1996	unique	60	emm60.3	E	E	2	3		present	present	present	193	48	31	41	9	2	2	36	PP_76	FCT-5	no	8	2	aa50_0	aa50_1	nt80_1	nt80_1	pil004	nt92_2	nt92_1	1	n.a.	n.d.	yes	SAMN38842938	PRJNA1049858
20019V1I1		Fiji	2006		60	emm60.7									193	48	31	41	9	2	2	36	PP_76	FCT-5	no	8	2	aa50_0	aa50_1	nt80_1	nt80_1	pil004	nt92_2	nt92_1	n.d.	n.a.	n.d.				Davies et al.
K23745		Kenya	2007	unique	60	emm60.7	E	E	2	3		present	present	present	279	79	2	94	36	105	3	1	PP_246	FCT-9	no	0	17	n.a.	aa50_5	n.a.	nt80_19	pil008	n.a.	nt92_21	20	33	rofA				Davies et al.
4500-S		USA	1960	unique	60	emm60.0	E	E	2	3		present	present	present	53	11	6	22	7	9	2	17	PP_63	FCT-5	no	7	10	aa50_0	aa50_1	nt80_1	nt80_2	pil060	nt92_3	nt92_4	9	n.a.	n.d.	yes	SAMN38843000	PRJNA1049858
K21771		Kenya	2007		60	emm60.7	E	E	2						700	69	53	89	73	1	24	113	PP_163	FCT-5	no	32	18	aa50_0	aa50_1	nt80_1	nt80_2	pil060	nt92_2	nt92_2	12	n.a.	n.d.				Davies et al.
K23182		Kenya	2007	unique	63	emm63.5	E	E	2	3		present	present	present	274	28	2	2	36	2	2	1	PP_232	FCT-9	no	0	28	n.a.	aa50_6	n.a.	nt80_16	pil007	n.a.	nt92_18	31	3	rofA				Davies et al.
K13254		Kenya	2004	unique	63	emm63.5	E	E	2	3		present	present	present	764	28	13	8	5	9	3	1	PP_164	FCT-9	no	0	29	n.a.	aa50_3	n.a.	nt80_6	pil010	n.a.	nt92_8	32	7	rofA				Davies et al.
K13569		Kenya	2004		63	emm63.5	E	E	2						764	28	13	8	5	9	3	1	PP_164	FCT-9	no	0	29	n.a.	aa50_3	n.a.	nt80_6	pil010	n.a.	nt92_8	n.d.	n.d.	n.d.				Davies et al.
AC057		Australia	1997	unique	63	emm63.3	E	E	2	3		present	present	present	297	78	62	52	5	69	8	49	PP_108	FCT-1	no	10	2	aa50_1	aa50_8	nt80_4	nt80_24	pil063	nt92_9	nt92_26	n.a.	n.a.	rofA	yes	SAMN38843050	PRJNA1049858
20170531		USA	2016		63	emm63.3	E	E	2	3		present	present	present	385	78	53	52	5	81	68	4	PP_114	FCT-1	no	10	18	aa50_1	aa50_8	nt80_4	nt80_24	pil063	nt92_9	nt92_26	n.a.	n.a.	rofA	yes	SAMN08691630
A848		India	n.d.		63	emm63.3									297	78	62	52	5	69	8	49	PP_108	FCT-1	no	10	2	aa50_1	aa50_8	nt80_4	nt80_24	pil063	nt92_9	nt92_26	n.a.	n.a.	n.d.				Davies et al.
A956		n.d.	1967	unique	63	emm63.0	E	E	2	3		present	present	present	88	23	24	2	3	23	19	18	PP_214	FCT-5	no	12	3	aa50_0	aa50_1	nt80_0	nt80_2	pil232	nt92_1	nt92_2	7	n.a.	rofA	yes	SAMN38843049	PRJNA1049858
NS5427		Australia	1991		63	emm63.0	E	E	2	3		present	present	present	598	38	24	2	37	2	2	25	PP_264	FCT-5	no	12	3	aa50_0	aa50_1	nt80_0	nt80_2	pil232	nt92_1	nt92_2	16	n.a.	rofA				Davies et al.
20171308		USA	2016		63	emm63.2	E	E	2	3		present	present	present	922	2	7	2	37	2	13	1	PP_undefined	FCT-5	no	12	3	aa50_0	aa50_1	nt80_0	nt80_2	pil232	nt92_1	nt92_2	16	n.a.	rofA	yes	SAMN08691853
Bra010		Brazil	n.d.	unique	64	emm64.3	REA	REA	2	2	one SF1		present		1008	69	2	2	3	145	127	2	PP_289	FCT-3	yes	109	62	aa50_4	aa50_9	nt80_12	nt80_36	pil053	nt92_30	nt92_44	6	n.a.	nra				Davies et al.
K11319		Kenya	2003		64	emm64.3	D	D	2	3	one SF1		present	present	223	69	2	90	13	35	24	104	PP_86	FCT-3	yes	149	117	aa50_4	aa50_9	nt80_12	nt80_36	pil053	nt92_30	nt92_44	98	n.a.	nra				Davies et al.
SS989		Israel	n.d.	unique	64	emm64.0	D	D	2	3	one SF1		present	present	164	2	2	8	3	5	2	29	PP_undefined	FCT-3	yes	46	79	aa50_4	aa50_9	nt80_12	nt80_35	pil064	nt92_30	nt92_46	1	n.a.	nra	yes	SAMN38843067	PRJNA1049858		Rabinowitz 644
NCTC12044		n.d.	n.d.		64	emm64.0									124	2	2	8	3	5	2	2	PP_undefined	FCT-3	yes	135	79	aa50_4	aa50_9	nt80_12	nt80_35	pil064	nt92_30	nt92_46	n.d.	n.a.	n.d.				NCTC3000	R81/2195
SS1096		Egypt	1971	unique	65	emm65.3	D	D	2	3	one SF1		present	present	129	16	42	34	7	45	2	17	PP_21	FCT-3	yes	64	80	aa50_3	aa50_9	nt80_14	nt80_35	pil003	nt92_26	nt92_46	87	n.a.	nra	yes	SAMN38843022	PRJNA1049858
NS6783		Australia	2007		65	emm65.2	D	D	2	3	one SF1		present	present	585	4	2	2	67	19	85	31	PP_261	FCT-3	yes	120	88	aa50_3	aa50_9	nt80_14	nt80_35	pil003	nt92_26	nt92_46	100	n.a.	nra				Davies et al.
K3534		Kenya	n.d.		65	emm65.0	D	D	2	3	one SF1		present	present	716	4	93	86	5	19	3	4	PP_134	FCT-3	yes	111	88	aa50_3	aa50_9	nt80_14	nt80_35	pil003	nt92_26	nt92_46	99	n.a.	nra				Davies et al.
K16727		Kenya	2005		65	emm65.0	D	D	2	3	one SF1		present	present	778	4	53	2	5	34	3	47	PP_146	FCT-3	yes	158	88	aa50_3	aa50_9	nt80_14	nt80_35	pil003	nt92_26	nt92_46	36	n.a.	nra				Davies et al.
NCTC12049		Egypt	n.d.		65	emm65.3									129	16	42	34	7	45	2	17	PP_21	FCT-3	yes	64	80	aa50_3	aa50_9	nt80_14	nt80_35	pil003	nt92_26	nt92_46	n.d.	n.a.	n.d.				NCTC3000	Cairo 3 = R75/340
20183759		USA	2018		65	emm65.0									1055	4	53	7	5	1	3	47	PP_146	FCT-3/4	yes	158	88	aa50_3	aa50_9	nt80_14	nt80_35	pil003	nt92_26	nt92_46	n.d.	n.a.	n.d.	yes	SAMN09849771
SS1042		USA	1973	unique	65	emm65.0	D	D	2	3	one SF1		present	present	127	3	39	1	7	1	8	24	PP_57	FCT-9	no	0	4	n.a.	aa50_4	n.a.	nt80_7	pil065	n.a.	nt92_9	12	27	rofA	yes	SAMN38843057	PRJNA1049858
NCTC12045		n.d.	n.d.		65	emm65.0									127	3	39	1	7	1	8	24	PP_57	FCT-9	no	0	4	n.a.	aa50_4	n.a.	nt80_7	pil065	n.a.	nt92_9	n.d.	n.d.	n.d.				NCTC3000
K10234		Kenya	2003	unique	65	emm65.5	D	D	2	3	one SF1		present	present	215	135	2	8	79	2	34	102	PP_112	FCT-3	yes	148	116	aa50_3	aa50_9	nt80_14	nt80_38	pil072	nt92_26	nt92_48	2	n.a.	nra				Davies et al.
SS1444		Brazil	1997	unique	66	emm66.1	E	E	2	3		present	present	present	144	29	32	2	5	48	9	4	PP_undefined	FCT-4	yes	13	51	aa50_3	aa50_9	nt80_10	nt80_29	pil013	nt92_20	nt92_36	51	n.a.	rofA	yes	SAMN38842988	PRJNA1049858
ALAB53		USA	1986	unique	66	emm66.0	E	E	2	3		present	present	present	44	8	7	8	8	9	3	1	PP_127	FCT-4	yes	90	42	aa50_4	aa50_9	nt80_9	nt80_38	pil066	nt92_17	nt92_48	5	n.a.	rofA	yes	SAMN38843005	PRJNA1049858
STAB13021		France	2009		66	emm66.0	E	E	2	3		present	present	present	44	8	7	8	8	9	3	1	PP_127	FCT-4	yes	90	42	aa50_4	aa50_9	nt80_9	nt80_38	pil066	nt92_17	nt92_48	5	n.a.	rofA
NCTC12046		n.d.	n.d.		66	emm66.0									44	8	7	8	8	9	3	1	PP_127	FCT-4	yes	90	42	aa50_4	aa50_9	nt80_9	nt80_38	pil066	nt92_17	nt92_48	n.d.	n.a.	n.d.				NCTC3000	R72/3333, 5505
D795		USA	1975	unique	67	emm67.0	D	D	2	3	one SF1		present	present	61	13	2	16	1	5	3	1	PP_undefined	FCT-3	yes	33	50	aa50_3	aa50_9	nt80_14	nt80_34	pil056	nt92_26	nt92_40	1	n.a.	nra	yes	SAMN38842976	PRJNA1049858
NCTC12048		Egypt	n.d.	unique	68	emm68.0	E	E	2	3		present	present	present	1266	89	3	2	25	4	3	4	PP_158	FCT-2	no	4	1	aa50_4	aa50_10	nt80_7	nt80_39	pil001	nt92_13	nt92_50	1	n.a.	rofA				NCTC3000	Cairo 2 = 75-415
20011V1S1		Fiji	2006		68	emm68.0	E	E	2	3		present	present	present	993	89	3	8	6	4	3	4	PP_158	FCT-2	no	4	1	aa50_4	aa50_10	nt80_7	nt80_39	pil001	nt92_13	nt92_50	1	n.a.	rofA				Davies et al.
GAS1050		New Zealand	2010		68	emm68.0	E	E	2	3		present	present	present	993	89	3	8	6	4	3	4	PP_158	FCT-2	no	4	1	aa50_4	aa50_10	nt80_7	nt80_39	pil001	nt92_13	nt92_50	2	n.a.	rofA				Davies et al.
Bra006		Brazil	2004	unique	68	emm68.2	E	E	2	3		present	present	present	989	13	2	3	20	5	3	1	PP_284	FCT-1	no	17	12	aa50_1	aa50_8	nt80_4	nt80_25	pil006	nt92_9	nt92_28	n.a.	n.a.	rofA				Davies et al.
5552-S		USA	1971	unique	68	emm68.4	E	E	2	3		present	present	present	86	21	31	1	3	28	3	4	PP_138	FCT-4	yes	85	42	aa50_4	aa50_9	nt80_9	nt80_38	pil066	nt92_17	nt92_48	91	n.a.	rofA	yes	SAMN38842979	PRJNA1049858
NS100		Australia	1992	unique	68	emm68.2	E	E	2	3		present	present	present	298	13	2	7	20	19	3	1	PP_81	FCT-1	no	29	23	aa50_1	aa50_8	nt80_3	nt80_25	pil068	nt92_7	nt92_28	n.a.	n.a.	rofA				Davies et al.
20170542		USA	2016	unique	68	emm68.1	E	E	2	3		present	present	present	247	11	9	1	7	2	8	3	PP_136	FCT-4	yes	180	34	aa50_3	aa50_9	nt80_9	nt80_30	pil089	nt92_18	nt92_33	20	n.a.	rofA	yes	SAMN08691638
SS585	T-B3264	n.d.	pre-1997		68	emm68.4	E	E	2	3		present	present	present	1278	11	9	1	5	2	3	3	PP_undefined	FCT-4	yes	10	34	aa50_3	aa50_9	nt80_9	nt80_30	pil089	nt92_18	nt92_33	20	n.a.	rofA	yes	SAMN28196034			Colindale C632/R66/1
K46187		Kenya	2010	unique	68	emm68.8	E	E	2	3		present	present	present	726	39	2	8	7	2	33	1	PP_256	FCT-4	yes	110	123	aa50_3	aa50_9	nt80_6	nt80_33	pil106	nt92_12	nt92_37	23	n.a.	n.d.				Davies et al.
K6222		Kenya	2000	unique	70	emm70.0	D	D	2	3	one SF1		present	present	754	30	2	9	13	44	14	2	PP_237	FCT-3	yes	171	128	aa50_4	aa50_9	nt80_12	nt80_36	pil053	nt92_30	nt92_44	3	n.a.	n.d.				Davies et al.
D998		Japan	1976	unique	70	emm70.0	D	D	2	3	one SF1		present	present	24	3	4	24	5	4	23	6	PP_undefined	FCT-3	yes	37	24	aa50_4	aa50_9	nt80_12	nt80_34	pil070	nt92_24	nt92_39	7	n.a.	nra	yes	SAMN38843018	PRJNA1049858
NCTC12050		Egypt	1974		70	emm70.0									24	3	4	24	5	4	23	6	PP_undefined	FCT-3	yes	37	24	aa50_4	aa50_9	nt80_12	nt80_34	pil070	nt92_24	nt92_39	n.d.	n.a.	n.d.				NCTC3000	Cairo 4 = R75/341
31041V2S1		Fiji	n.d.	unique	70	emm70.0	D	D	2	3	one SF1		present	present	10	2	2	9	13	2	14	2	PP_13	FCT-3	yes	49	86	aa50_3	aa50_9	nt80_14	nt80_36	pil080	nt92_26	nt92_44	5	n.a.	nra				Davies et al.
125-01		USA	2000	unique	71	emm71.0	D	D	2	3	one SF1		present	present	318	2	10	35	7	2	57	1	PP_25	FCT-3	yes	98	63	aa50_3	aa50_9	nt80_12	nt80_36	pil053	nt92_24	nt92_44	7	n.a.	nra	yes	SAMN38843046	PRJNA1049858
NS53		Australia	n.d.		71	emm71.0									318	2	10	35	7	2	57	1	PP_25	FCT-3	yes	98	63	aa50_3	aa50_9	nt80_12	nt80_36	pil053	nt92_24	nt92_44	n.d.	n.a.	n.d.				Davies et al.
NCTC12051		Egypt	1974	unique	71	emm71.0	D	D	2	3	one SF1		present	present	130	13	2	35	7	2	38	1	PP_undefined	FCT-3	yes	33	45	aa50_3	aa50_9	nt80_14	nt80_32	pil074	nt92_26	nt92_35	12	n.a.	nra				NCTC3000	Cairo 5 = R75/342
SS1144		Trinidad & Tobago	1965	unique	72	emm72.0	D	D	2	3	one SF1		present	present	131	2	2	36	3	18	14	2	PP_undefined	FCT-3	yes	62	43	aa50_3	aa50_9	nt80_14	nt80_38	pil072	nt92_26	nt92_48	4	n.a.	nra	yes	SAMN38842941	PRJNA1049858
NCTC12052		Trinidad & Tobago	1965		72	emm72.0									131	2	2	36	3	18	14	2	PP_undefined	FCT-3	yes	62	43	aa50_3	aa50_9	nt80_14	nt80_38	pil072	nt92_26	nt92_48	n.d.	n.a.	n.d.				NCTC3000	R65/3961
NCTC13738		United Kingdom	2015	unique	73	emm73.0	E	E	2	3		present	present	present	331	43	2	2	47	1	3	4	PP_62	FCT-4	yes	13	137	aa50_3	aa50_9	nt80_10	nt80_29	pil013	nt92_20	nt92_36	68	n.a.	rofA				NCTC3000
20175823		USA	2017		73	emm73.0									331	43	2	2	47	1	3	4	PP_62	FCT-3/4	yes	13	137	aa50_3	aa50_9	nt80_10	nt80_29	pil013	nt92_20	nt92_36	n.d.	n.a.	n.d.	yes	SAMN08692971
K30067		Kenya	2008	unique	73	emm73.0	E	E	2	3		present	present	present	469	131	31	8	5	2	8	4	PP_249	FCT-4	yes	130	10	aa50_3	aa50_9	nt80_8	nt80_33	pil044	nt92_15	nt92_37	18	n.a.	rofA				Davies et al.
20071V1I1		Fiji	2006	unique	73	emm73.0	E	E	2	3		present	present	present	957	4	6	2	25	35	3	1	PP_41	FCT-4	yes	82	7	aa50_4	aa50_9	nt80_9	nt80_28	pil085	nt92_17	nt92_31	25	n.a.	rofA				Davies et al.
14GA0287		New Zealand	n.d.	unique	74	emm74.0	D	D	2	3	one SF1		present	present	120	43	2	2	7	1	3	1	PP_9	FCT-3	yes	33	17	aa50_3	aa50_9	nt80_14	nt80_32	pil074	nt92_26	nt92_35	12	n.a.	nra				Davies et al.
14GA1101		New Zealand	2014		74	emm74.0	D	D	2	3	one SF1		present	present	120	43	2	2	7	1	3	1	PP_9	FCT-3	yes	33	17	aa50_3	aa50_9	nt80_14	nt80_32	pil074	nt92_26	nt92_35	12	n.a.	nra				Davies et al.
NCTC12054		Trinidad & Tobago	1967		74	emm74.0									120	43	2	2	7	1	3	1	PP_9	FCT-3	yes	33	17	aa50_3	aa50_9	nt80_14	nt80_32	pil074	nt92_26	nt92_35	n.d.	n.a.	n.d.				NCTC3000	R67/1720; J12/40
20184V1I1		Fiji	2006	unique	75	emm75.1	E	E	2	3		present	present	present	468	102	2	44	6	51	3	74	PP_104	FCT-5	no	15	12	aa50_0	aa50_1	nt80_1	nt80_1	pil004	nt92_2	nt92_1	4	n.a.	rofA				Davies et al.
42058V1S1		Fiji	2006		75	emm75.1	E	E	2						468	102	2	44	6	51	3	74	PP_104	FCT-5	no	15	12	aa50_0	aa50_1	nt80_1	nt80_1	pil004	nt92_2	nt92_1	4	n.a.	n.d.				Davies et al.
NS20		Australia	n.d.		75	emm75.1									607	75	2	2	6	51	3	74	PP_104	FCT-5	no	15	12	aa50_0	aa50_1	nt80_1	nt80_1	pil004	nt92_2	nt92_1	n.d.	n.a.	n.d.				Davies et al.
K19376		Kenya	2006	unique	75	emm75.1	E	E	2	3		present	present	present	578	79	2	44	36	51	8	27	PP_186	FCT-5	no	31	19	aa50_0	aa50_1	nt80_1	nt80_4	pil016	nt92_3	nt92_6	11	n.a.	rofA				Davies et al.
SS1479		USA	1997	unique	75	emm75.0	E	E	2	3		present	present	present	150	11	2	1	3	50	8	7	PP_31	FCT-9	no	0	2	n.a.	aa50_5	n.a.	nt80_14	pil025	n.a.	nt92_16	3	5	n.d.	yes	SAMN38843063	PRJNA1049858
86-809		USA	1986		75	emm75.0	E	E	2	3		present	present	present	49	11	2	1	3	12	3	7	PP_74	FCT-9	no	0	2	n.a.	aa50_5	n.a.	nt80_14	pil025	n.a.	nt92_16	3	21	rofA	yes	SAMN38843002	PRJNA1049858
TSPY208		USA	2013-17		75	emm75.0	E	E	2	3		present	present	present	49	11	2	1	3	12	3	7	PP_74	FCT-9	no	0	2	n.a.	aa50_5	n.a.	nt80_14	pil025	n.a.	nt92_16	3	21	rofA
Bra042		Brazil	2007		75	emm75.0									150	11	2	1	3	50	8	7	PP_31	FCT-9	no	0	2	n.a.	aa50_5	n.a.	nt80_14	pil025	n.a.	nt92_16	n.d.	n.d.	n.d.				Davies et al.
NS1210		Australia	1997		75	emm75.0									632	3	88	1	3	12	3	7	PP_280	FCT-9	no	0	2	n.a.	aa50_5	n.a.	nt80_14	pil025	n.a.	nt92_16	n.d.	n.d.	n.d.				Davies et al.
A997		India	n.d.	unique	75	emm75.3	E	E	2	3		present	present	present	230	4	35	2	5	61	3	25	PP_129	FCT-5	no	29	17	aa50_0	aa50_1	nt80_1	nt80_2	pil060	nt92_3	nt92_4	13	n.a.	rofA				Davies et al.
NS1691		Australia	1999		75	emm75.3	E	E	2						590	4	35	76	5	61	3	25	PP_129	FCT-5	no	33	17	aa50_0	aa50_1	nt80_1	nt80_2	pil060	nt92_3	nt92_4	n.d.	n.a.	n.d.				Davies et al.
A839		India	n.d.	unique	75	emm75.1	E	E	2	3		present	present	present	357	75	2	44	4	66	3	1	PP_290	FCT-9	no	0	19	n.a.	aa50_4	n.a.	nt80_8	pil075	n.a.	nt92_10	23	11	rofA				Davies et al.
NS3870		Australia	2004		75	emm75.1									609	75	2	44	6	51	3	1	PP_147	FCT-9	no	0	19	n.a.	aa50_4	n.a.	nt80_8	pil075	n.a.	nt92_10	n.d.	n.d.	n.d.				Davies et al.
K35909		Kenya	2009	unique	75	emm75.1	E	E	2	3		present	present	present	704	75	2	44	36	68	2	39	PP_147	FCT-1	no	22	16	aa50_1	aa50_8	nt80_4	nt80_20	pil110	nt92_9	nt92_22	n.a.	n.a.	n.d.				Davies et al.
K6008		Kenya	2000		75	emm75.1									751	4	24	2	46	2	3	25	PP_234	FCT-1	no	28	22	aa50_1	aa50_8	nt80_4	nt80_20	pil110	nt92_9	nt92_22	n.a.	n.a.	n.d.				Davies et al.
BSPY120		Switzerland	1999	unique	76	emm76.0	E	E	2	3		present	present	present	50	11	6	3	6	6	27	4	PP_135	FCT-9	no	0	13	n.a.	aa50_5	n.a.	nt80_19	pil008	n.a.	nt92_21	7	23	n.d.	yes	SAMN38842944	PRJNA1049858
GAS131142		New Zealand	2013	unique	76	emm76.0	E	E	2	3		present	present	present	378	11	6	3	6	6	27	46	PP_64	FCT-4	yes	17	15	aa50_3	aa50_9	nt80_8	nt80_38	pil012	nt92_14	nt92_48	22	n.a.	n.d.				Davies et al.
NS5544		Australia	1993	unique	76	emm76.0	E	E	2	3		present	present	present	617	115	12	2	32	9	2	91	PP_262	FCT-9	no	0	15	n.a.	aa50_4	n.a.	nt80_12	pil019	n.a.	nt92_14	19	14	rofA				Davies et al.
20172586		USA	2016	unique	76	emm76.0	E	E	2	3		present	present	present	209	13	32	7	20	19	3	25	PP_176	FCT-10	no	23	4	aa50_0	aa50_0	nt80_2	nt80_0	pil022	nt92_5	nt92_0	3	divergent	rofA	yes	SAMN08692141
20034V1I1		Fiji	2006	unique	76	emm76.4	E	E	2	3		present	present	present	353	25	37	8	7	2	3	1	PP_88	FCT-4	yes	15	8	aa50_3	aa50_9	nt80_6	nt80_30	pil039	nt92_12	nt92_33	24	n.a.	n.d.				Davies et al.
NS1107		Australia	1997	unique	76	emm76.4	E	E	2	3		present	present	present	631	13	2	2	5	1	3	1	PP_153	FCT-1	no	5	13	aa50_1	aa50_8	nt80_4	nt80_21	pil076	nt92_9	nt92_27	n.a.	n.a.	rofA				Davies et al.
NS539		Australia	1995	unique	76	emm76.6	E	E	2	3		present	present	present	291	4	61	50	11	14	55	4	PP_196	FCT-4	yes	137	106	aa50_3	aa50_9	nt80_8	nt80_27	pil104	nt92_22	nt92_30	80	n.a.	rofA				Davies et al.
K20001		Kenya	2006	unique	77	emm77.0	E	E	2	3		present	present	present	747	28	31	2	9	114	3	4	PP_101	FCT-4	yes	157	27	aa50_4	aa50_9	nt80_13	nt80_37	pil040	nt92_25	nt92_49	39	n.a.	rofA				Davies et al.
SS132		n.d.	1935	unique	77	emm77.4	E	E	2	3		present	present	present	133	4	31	2	31	2	8	7	PP_undefined	FCT-4	yes	22	68	aa50_3	aa50_9	nt80_8	nt80_33	pil044	nt92_14	nt92_38	94	n.a.	rofA	yes	SAMN38842942	PRJNA1049858
NS16		Australia	1991	unique	77	emm77.0	E	E	2	3		present	present	present	166	4	31	2	11	34	3	4	PP_27	FCT-4	yes	173	129	aa50_4	aa50_9	nt80_13	nt80_28	pil059	nt92_25	nt92_31	7	n.a.	n.d.				Davies et al.
MGAS261		USA	1986	unique	77	emm77.0	E	E	2	3		present	present	present	35	4	31	2	13	34	3	21	PP_undefined	FCT-9	no	0	5	n.a.	aa50_4	n.a.	nt80_7	pil065	n.a.	nt92_9	11	26	n.d.	yes	SAMN38843019	PRJNA1049858
K10514		Kenya	2003		77	emm77.0									218	4	31	2	11	113	3	21	PP_27	FCT-9	no	0	5	n.a.	aa50_4	n.a.	nt80_7	pil065	n.a.	nt92_9	n.d.	n.d.	n.d.				Davies et al.
02C1110		Sweden	1995	unique	77	emm77.0	E	E	2	3		present	present	present	63	13	6	2	3	23	3	11	PP_44	FCT-4	yes	23	52	aa50_3	aa50_9	nt80_6	nt80_29	pil077	nt92_12	nt92_36	51	n.a.	rofA	yes	SAMN38842982	PRJNA1049858
NCTC12057		United Kingdom	1972		77	emm77.0									63	13	6	2	3	23	3	11	PP_44	FCT-4	yes	23	52	aa50_3	aa50_9	nt80_6	nt80_29	pil077	nt92_12	nt92_36	n.d.	n.a.	n.d.				NCTC3000	R72/2773
NCTC13742		United Kingdom	2015		77	emm77.0									63	13	6	2	3	23	3	11	PP_44	FCT-4	yes	23	52	aa50_3	aa50_9	nt80_6	nt80_29	pil077	nt92_12	nt92_36	n.d.	n.a.	n.d.				NCTC3000
NS5128		Australia	n.d.	unique	77	emm77.0	E	E	2	3		present	present	present	588	4	31	73	11	34	3	1	PP_27	FCT-5	no	27	15	aa50_0	aa50_1	nt80_0	nt80_4	pil102	nt92_6	nt92_5	8	n.a.	rofA				Davies et al.
20139V1I1		Fiji	2006	unique	77	emm77.0	E	E	2	3		present	present	present	996	25	31	2	13	34	3	12	PP_27	FCT-5	no	12	3	aa50_0	aa50_1	nt80_0	nt80_2	pil232	nt92_1	nt92_2	7	n.a.	rofA				Davies et al.
CT95-157		USA	1995	unique	78	emm78.3	E	E	2	3		present	present	present	253	16	2	11	3	1	13	1	PP_227	FCT-4	yes	91	9	aa50_4	aa50_9	nt80_13	nt80_27	pil011	nt92_25	nt92_30	22	n.a.	rofA	yes	SAMN38843085	PRJNA1049858
NCTC12058		United Kingdom	1972		78	emm78.3									1272	16	2	11	3	1	13	170	PP_227	FCT-4	yes	91	9	aa50_4	aa50_9	nt80_13	nt80_27	pil011	nt92_25	nt92_30	n.d.	n.a.	n.d.				NCTC3000	R72/3085; PT 3085
K19873		Kenya	2006	unique	78	emm78.5	E	E	2	3		present	present	present	255	134	80	2	7	120	8	33	PP_210	FCT-4	yes	105	14	aa50_4	aa50_9	nt80_13	nt80_28	pil059	nt92_25	nt92_31	3	n.a.	rofA				Davies et al.
NS5146		Australia	2005	unique	78	emm78.3	E	E	2	3		present	present	present	181	2	7	2	31	34	9	48	PP_126	FCT-4	yes	77	35	aa50_3	aa50_9	nt80_10	nt80_33	pil078	nt92_21	nt92_37	52	n.a.	n.d.				Davies et al.
GAS02198		New Zealand	n.d.		78	emm78.3									1000	2	7	2	31	34	3	39	PP_126	FCT-3/4	yes	77	35	aa50_3	aa50_9	nt80_10	nt80_33	pil078	nt92_21	nt92_37	n.d.	n.a.	n.d.				Davies et al.
AA409		Australia	1996		78	emm78.3									181	2	7	2	31	34	9	48	PP_undefined	FCT-4	yes	77	35	aa50_3	aa50_9	nt80_10	nt80_33	pil078	nt92_21	nt92_37	n.d.	n.a.	n.d.	yes	SAMN38842945	PRJNA1049858
SS1151		United Kingdom	1974	unique	79	emm79.0	E	E	2	3		present	present	present	132	50	2	8	30	8	3	30	PP_undefined	FCT-4	yes	8	12	aa50_4	aa50_9	nt80_13	nt80_27	pil011	nt92_25	nt92_30	39	n.a.	rofA	yes	SAMN38842940	PRJNA1049858		R74/2015
K12363		Kenya	2004	unique	79	emm79.5	E	E	2	3		present	present	present	714	65	31	2	11	34	3	1	PP_61	FCT-9	no	0	27	n.a.	aa50_4	n.a.	nt80_9	pil058	n.a.	nt92_11	24	13	rofA				Davies et al.
NCTC12060		United Kingdom	1975	unique	80	emm80.0	D	D	2	3	one SF1		present	present	538	11	2	69	3	84	13	83	PP_159	FCT-3	yes	113	75	aa50_5	aa50_9	nt80_16	nt80_36	pil052	nt92_33	nt92_45	12	n.a.	nra				NCTC3000	R75/2681; PT 2681
NCTC12696		n.d.	n.d.	unique	80	emm80.1	D	D	2	3	one SF1		present	present	8	2	2	9	3	18	11	2	PP_180	FCT-3	yes	49	63	aa50_3	aa50_9	nt80_14	nt80_36	pil080	nt92_26	nt92_44	5	n.a.	nra				NCTC3000	Bruno
A993		India	n.d.		80	emm80.0	D	D	2						715	2	2	9	13	71	14	2	PP_67	FCT-3	yes	49	114	aa50_3	aa50_9	nt80_14	nt80_36	pil080	nt92_26	nt92_44	5	n.a.	n.d.				Davies et al.
20162594		USA	2015		80	emm80.1									8	2	2	9	3	18	11	2	PP_180	FCT-3/4	yes	49	63	aa50_3	aa50_9	nt80_14	nt80_36	pil080	nt92_26	nt92_44	n.d.	n.a.	n.d.	yes	SAMN07154324
NS1185		Australia	1997		80	emm80.2									10	2	2	9	13	2	14	2	PP_13	FCT-3/4	yes	49	63	aa50_3	aa50_9	nt80_14	nt80_36	pil080	nt92_26	nt92_44	n.d.	n.a.	n.d.				Davies et al.
20162118		USA	2016	unique	81	emm81.1	D	D	2	3	one SF1		present	present	903	24	45	2	5	35	3	1	PP_215	FCT-1	no	17	12	aa50_1	aa50_8	nt80_4	nt80_25	pil006	nt92_9	nt92_28	n.a.	n.a.	rofA	yes	SAMN07154251
NS684		Australia	1996	unique	81	emm81.2	D	D	2	3	one SF1		present	present	290	79	2	44	36	51	8	51	PP_276	FCT-5	no	26	8	aa50_0	aa50_1	nt80_0	nt80_3	pil048	nt92_0	nt92_6	11	n.a.	rofA				Davies et al.
NS4804		Australia	2005	unique	81	emm81.2	D	D	2	3	one SF1		present	present	608	75	2	3	5	1	3	89	PP_266	FCT-9	no	0	5	n.a.	aa50_4	n.a.	nt80_7	pil065	n.a.	nt92_9	17	32	rofA				Davies et al.
AB288T		Australia	1995	unique	81	emm81.3	D	D	2	3	one SF1		present	present	183	3	37	53	5	2	3	35	PP_91	FCT-1	no	5	13	aa50_1	aa50_8	nt80_4	nt80_21	pil076	nt92_9	nt92_27	n.a.	n.a.	rofA	yes	SAMN38842961	PRJNA1049858
NS671		Australia	1995		81	emm81.3									183	3	37	53	5	2	3	35	PP_91	FCT-1	no	5	13	aa50_1	aa50_8	nt80_4	nt80_21	pil076	nt92_9	nt92_27	n.a.	n.a.	n.d.				Davies et al.
K5690		Kenya	2000		81	emm81.11									744	24	2	2	5	1	2	4	PP_236	FCT-1	no	5	13	aa50_1	aa50_8	nt80_4	nt80_21	pil076	nt92_9	nt92_27	n.a.	n.a.	n.d.				Davies et al.
NS800		Australia	1990-1999	unique	81	emm81.2	D	D	2	3	one SF1		present	present	290	79	2	44	36	51	8	51	PP_276	FCT-5	no	8	8	aa50_0	aa50_1	nt80_1	nt80_3	pil081	nt92_2	nt92_6	n.d.	n.a.	rofA	yes	SAMN38843056	PRJNA1049858
K13372		Kenya	2004	unique	81	emm81.2	D	D	2	3	one SF1		present	present	766	78	2	3	6	4	95	12	PP_142	FCT-10	no	24	5	aa50_0	aa50_2	nt80_2	nt80_5	pil088	nt92_4	nt92_7	5	n.d.	rofA				Davies et al.
20161074		USA	2016	unique	81	emm81.2	D	D	2	3	one SF1		present	present	901	104	80	2	7	13	2	107	PP_217	FCT-4	yes	183	71	aa50_4	aa50_9	nt80_9	nt80_31	pil090	nt92_19	nt92_34	82	n.a.	n.d.	yes	SAMN07154080
29665		Czech Republic	1988		81	emm81.0									57	11	23	2	7	24	3	2	PP_undefined	FCT-4	yes	9	71	aa50_4	aa50_9	nt80_9	nt80_31	pil090	nt92_19	nt92_34	n.d.	n.a.	n.d.	yes	SAMN38842993	PRJNA1049858
NCTC12061		United Kingdom	1981	unique	81	emm81.0	D	D	2	3	one SF1		present	present	330	38	2	60	23	39	2	1	PP_11	FCT-3	yes	134	33	aa50_3	aa50_9	nt80_14	nt80_30	pil094	nt92_26	nt92_33	60	n.a.	nra				NCTC3000	R81/3661; PT 81
20181688		USA	2018	unique	82	emm82.0	REA	REA	2	2	one SF1			present	36	5	2	2	6	6	2	2	PP_1	FCT-4	yes	17	15	aa50_3	aa50_9	nt80_8	nt80_38	pil012	nt92_14	nt92_48	22	n.a.	rofA	yes	SAMN09849361
SS1402		United Kingdom	1972	unique	82	emm82.0	E	E	2	3		present	present	present	26	4	2	21	16	17	3	1	PP_7	FCT-4	yes	24	67	aa50_3	aa50_9	nt80_8	nt80_33	pil044	nt92_14	nt92_38	39	n.a.	rofA	yes	SAMN38843028	PRJNA1049858
NCTC12062		United Kingdom	1972		82	emm82.0									26	4	2	21	16	17	3	1	PP_7	FCT-4	yes	24	67	aa50_3	aa50_9	nt80_8	nt80_33	pil044	nt92_14	nt92_38	n.d.	n.a.	n.d.				NCTC3000	R72/180; PT 180
NGAS596		Canada	2011-13		82	emm82.0									334	84	2	21	16	17	3	1	PP_7	FCT-4	yes	24	67	aa50_3	aa50_9	nt80_8	nt80_33	pil044	nt92_14	nt92_38	n.d.	n.a.	n.d.
K10812		Kenya	2003	unique	82	emm82.5	E	E	2	3		present	present	present	257	4	82	14	72	70	24	4	PP_115	FCT-1	no	21	17	aa50_1	aa50_8	nt80_4	nt80_21	pil076	nt92_9	nt92_27	n.a.	n.a.	rofA				Davies et al.
1136-99		Egypt	1997	unique	82	emm82.1	E	E	2	3		present	present	present	320	4	63	8	5	73	3	4	PP_28	FCT-4	yes	86	7	aa50_4	aa50_9	nt80_9	nt80_28	pil085	nt92_17	nt92_31	25	n.a.	rofA	yes	SAMN38842983	PRJNA1049858
A1013		India	n.d.		82	emm82.1									320	4	63	8	5	73	3	4	PP_28	FCT-3/4	yes	82	7	aa50_4	aa50_9	nt80_9	nt80_28	pil085	nt92_17	nt92_31	n.d.	n.a.	n.d.				Davies et al.
K16837		Kenya	2005	unique	83	emm83.12	D	D	2	3	one SF1		present	present	393	1	2	87	52	35	3	109	PP_55	FCT-3	yes	126	97	aa50_4	aa50_9	nt80_12	nt80_36	pil053	nt92_30	nt92_44	4	n.a.	n.d.				Davies et al.
29689		Czech Republic	1988	unique	83	emm83.1	D	D	2	3	one SF1		present	present	5	2	2	2	3	2	3	2	PP_24	FCT-3	yes	71	55	aa50_5	aa50_9	nt80_17	nt80_37	pil083	nt92_34	nt92_49	1	n.a.	nra	yes	SAMN38842994	PRJNA1049858
NGAS327		Canada	2011-13		83	emm83.1									5	2	2	2	3	2	3	2	PP_24	FCT-3	yes	71	55	aa50_5	aa50_9	nt80_17	nt80_37	pil083	nt92_34	nt92_49	n.d.	n.a.	n.d.
STAB1101		France	2009		83	emm83.1									5	2	2	2	3	2	3	2	PP_24	FCT-3	yes	71	55	aa50_5	aa50_9	nt80_17	nt80_37	pil083	nt92_34	nt92_49	n.d.	n.a.	n.d.					STAB1101
NCTC12064		United Kingdom	1982		83	emm83.1									103	2	2	2	3	37	3	2	PP_24	FCT-3	yes	71	55	aa50_5	aa50_9	nt80_17	nt80_37	pil083	nt92_34	nt92_49	n.d.	n.a.	n.d.				NCTC3000	R82/2110; PT 2110
20175089		USA	2017	unique	84	emm84.0	E	E	2	3		present	present	present	1056	11	6	8	9	2	3	1	PP_undefined	FCT-3	yes	182	109	aa50_4	aa50_9	nt80_12	nt80_36	pil053	nt92_28	nt92_45	16	n.a.	nra	yes	SAMN08692777
K20747		Kenya	2007	unique	84	emm84.1	E	E	2	3		present	present	present	259	4	97	2	9	2	34	1	PP_189	FCT-4	yes	155	122	aa50_4	aa50_9	nt80_9	nt80_34	pil084	nt92_17	nt92_39	3	n.a.	n.d.				Davies et al.
K9521		Kenya	2002		84	emm84.1	E	E	2	3		present	present	present	780	4	98	19	5	2	34	12	PP_239	FCT-4	yes	127	104	aa50_4	aa50_9	nt80_9	nt80_34	pil084	nt92_17	nt92_39	3	n.a.	rofA				Davies et al.
K37698		Kenya	2009	unique	85	emm85.1	D	D	2	3	one SF1		present	present	774	118	3	47	7	2	2	41	PP_102	FCT-4	yes	166	54	aa50_3	aa50_9	nt80_10	nt80_29	pil013	nt92_21	nt92_36	10	n.a.	rofA				Davies et al.
SS1447		United Kingdom	n.d.	unique	85	emm85.0	D	D	2	3	one SF1		present	present	109	42	37	8	22	33	3	4	PP_65	FCT-4	yes	106	30	aa50_4	aa50_9	nt80_9	nt80_28	pil085	nt92_17	nt92_31	25	n.a.	rofA				GCA_000758085.1
33139V2S1		Fiji	2006		85	emm85.0									109	42	37	8	22	33	3	4	PP_65	FCT-3/4	yes	82	7	aa50_4	aa50_9	nt80_9	nt80_28	pil085	nt92_17	nt92_31	n.d.	n.a.	n.d.				Davies et al.
SP8		Lebanon	2010-11		85	emm85.0									109	42	37	8	22	33	3	4	PP_65	FCT-4	yes	82	7	aa50_4	aa50_9	nt80_9	nt80_28	pil085	nt92_17	nt92_31	n.d.	n.a.	n.d.					SP8-LAU
Bra023		Brazil	2000	unique	86	emm86.1	D	D	2	3	one SF1		present	present	4	2	2	1	2	2	3	2	PP_157	FCT-3	yes	147	115	aa50_4	aa50_9	nt80_12	nt80_37	pil043	nt92_30	nt92_49	58	n.a.	nra				Davies et al.
4928-96		India	1996	unique	86	emm86.2	D	D	2	3	one SF1		present	present	1315	197	4	24	5	4	23	6	PP_undefined	FCT-3	yes	65	63	aa50_3	aa50_9	nt80_12	nt80_36	pil053	nt92_24	nt92_44	7	n.a.	nra	yes	SAMN38977599	PRJNA1049858
D964		Trinidad & Tobago	1976	unique	86	emm86.2	D	D	2	3	one SF1		present	present	9	2	2	9	3	18	14	2	PP_undefined	FCT-3	yes	73	18	aa50_5	aa50_9	nt80_17	nt80_34	pil225	nt92_34	nt92_39	1	n.a.	nra	yes	SAMN38842946	PRJNA1049858
Bra001		Brazil	2005	unique	87	emm87.0	E	E	2	3		present	present	present	62	13	3	10	12	20	2	3	PP_5	FCT-4	yes	107	84	aa50_3	aa50_9	nt80_8	nt80_34	pil087	nt92_14	nt92_42	65	n.a.	rofA				Davies et al.
GAS09190		New Zealand	2009		87	emm87.0									62	13	3	10	12	20	2	3	PP_5	FCT-3/4	yes	107	84	aa50_3	aa50_9	nt80_8	nt80_34	pil087	nt92_14	nt92_42	n.d.	n.a.	n.d.				Davies et al.
NCTC12065		United Kingdom	1976		87	emm87.2									62	13	3	10	12	20	2	3	PP_5	FCT-4	yes	107	84	aa50_3	aa50_9	nt80_8	nt80_34	pil087	nt92_14	nt92_42	n.d.	n.a.	n.d.				NCTC3000	R76/2841; PT 2841
NGAS743		Canada	2011-13		87	emm87.0									62	13	3	10	12	20	2	3	PP_5	FCT-4	yes	107	84	aa50_3	aa50_9	nt80_8	nt80_34	pil087	nt92_14	nt92_42	n.d.	n.a.	n.d.
NCTC13737		United Kingdom	2012	defective pil gene	88	emm88.6	E	E	2	3		present	present	present	1133	3	2	131	9	35	16	1	PP_undefined	FCT-9	no	0	defective	n.a.	defective	n.a.	defective	n.a.	n.a.	defective	30	n.d.	rofA				NCTC3000
D976		Trinidad & Tobago	1976	unique	88	emm88.2	E	E	2	3		present	present	present	1256	25	2	13	6	30	25	25	PP_undefined	FCT-10	no	13	1	aa50_0	aa50_2	nt80_2	nt80_5	pil088	nt92_4	nt92_7	1	divergent	rofA	yes	SAMN38843017	PRJNA1049858
Bra005		Brazil	2013		88	emm88.2	E	E	2						397	25	2	8	6	30	5	1	PP_298	FCT-10	no	30	1	aa50_0	aa50_2	nt80_2	nt80_5	pil088	nt92_4	nt92_7	1	n.d.	n.d.				Davies et al.
MGAS2017		USA	1991	unique	89	emm89.0	E	E	2	3		present	present	present	407	16	2	8	3	1	13	1	PP_4	FCT-4	yes	91	9	aa50_4	aa50_9	nt80_13	nt80_27	pil011	nt92_25	nt92_30	22	n.a.	rofA	yes	SAMN38977611	PRJNA1049858
GAS03188		New Zealand	2003		89	emm89.0									142	16	2	8	3	2	41	1	PP_155	FCT-3/4	yes	188	9	aa50_4	aa50_9	nt80_13	nt80_27	pil011	nt92_25	nt92_30	n.d.	n.a.	n.d.				Davies et al.
MGAS11027		USA	2002		89	emm89.0									407	16	2	8	3	1	13	1	PP_4	FCT-4	yes	91	9	aa50_4	aa50_9	nt80_13	nt80_27	pil011	nt92_25	nt92_30	n.d.	n.a.	n.d.
NCTC12067		Czech Republic	pre-1980		89	emm89.0									407	16	2	8	3	1	13	1	PP_4	FCT-4	yes	91	9	aa50_4	aa50_9	nt80_13	nt80_27	pil011	nt92_25	nt92_30	n.d.	n.a.	n.d.				NCTC3000	R81/3152; PT 4245 = 422/2164 (Prague)
K16772		Kenya	2005	unique	89	emm89.8	E	E	2	3		present	present	present	245	4	2	2	80	106	24	108	PP_118	FCT-4	yes	161	31	aa50_3	aa50_9	nt80_6	nt80_30	pil039	nt92_12	nt92_33	3	n.a.	rofA				Davies et al.
K22633		Kenya	2007		89	emm89.8									772	4	2	2	80	109	24	108	PP_118	FCT-3/4	yes	161	31	aa50_3	aa50_9	nt80_6	nt80_30	pil039	nt92_12	nt92_33	n.d.	n.a.	n.d.				Davies et al.
31143V3S1		Fiji	n.d.	unique	89	emm89.14	E	E	2	3		present	present	present	380	51	69	53	6	32	2	35	PP_52	FCT-4	yes	115	90	aa50_3	aa50_9	nt80_6	nt80_29	pil077	nt92_12	nt92_36	33	n.a.	rofA				Davies et al.
H293		United Kingdom	1993-1995	unique	89	emm89.0	E	E	2	3		present	present	present	101	16	2	8	3	1	13	3	PP_4	FCT-4	yes	10	34	aa50_3	aa50_9	nt80_9	nt80_30	pil089	nt92_18	nt92_33	20	n.a.	rofA				GCA_001039695.2
MGAS23530		Italy	1997		89	emm89.0									101	16	2	8	3	1	13	3	PP_4	FCT-4	yes	10	34	aa50_3	aa50_9	nt80_9	nt80_30	pil089	nt92_18	nt92_33	n.d.	n.a.	n.d.
MGAS27061		USA	2008		89	emm89.0									101	16	2	8	3	1	13	3	PP_4	FCT-4	yes	10	34	aa50_3	aa50_9	nt80_9	nt80_30	pil089	nt92_18	nt92_33	n.d.	n.a.	n.d.
89-456		Kuwait	1989	unique	90	emm90.5	E	E	2	3		present	present	present	184	29	32	2	5	48	5	4	PP_35_96	FCT-4	yes	13	51	aa50_3	aa50_9	nt80_10	nt80_29	pil013	nt92_20	nt92_36	51	n.a.	rofA	yes	SAMN38843003	PRJNA1049858
14GA0958		New Zealand	n.d.		90	emm90.5									184	29	32	2	5	48	5	4	PP_35	FCT-3/4	yes	13	51	aa50_3	aa50_9	nt80_10	nt80_29	pil013	nt92_20	nt92_36	n.d.	n.a.	n.d.				Davies et al.
AA387		Australia	1996		90	emm90.5									184	29	32	2	5	48	5	4	PP_35	FCT-4	yes	13	51	aa50_3	aa50_9	nt80_10	nt80_29	pil013	nt92_20	nt92_36	n.d.	n.a.	n.d.	yes	SAMN38842948	PRJNA1049858
NCTC12068		n.d.	1981		90	emm90.5									184	29	32	2	5	48	5	4	PP_35_96	FCT-4	yes	13	51	aa50_3	aa50_9	nt80_10	nt80_29	pil013	nt92_20	nt92_36	n.d.	n.a.	n.d.				NCTC3000	R81/2516; PT 4931
NS1951		Australia	1999	unique	90	emm90.2	E	E	2	3		present	present	present	418	13	2	14	20	19	3	1	PP_271	FCT-1	no	23	13	aa50_1	aa50_8	nt80_3	nt80_21	pil023	nt92_7	nt92_27	n.a.	n.a.	rofA				Davies et al.
K25147		Kenya	2007	unique	90	emm90.5	E	E	2	3		present	present	present	708	4	2	2	5	1	34	41	PP_72	FCT-4	yes	159	69	aa50_4	aa50_9	nt80_9	nt80_31	pil090	nt92_19	nt92_34	3	n.a.	rofA				Davies et al.
C506		USA	1943	unique	91	emm91.0	D	D	2	3	one SF1		present	present	12	2	6	1	5	2	2	2	PP_12	FCT-3	yes	32	3	aa50_4	aa50_9	nt80_12	nt80_34	pil070	nt92_31	nt92_39	69	n.a.	nra	yes	SAMN38843053	PRJNA1049858
NS342		Australia	1990		91	emm91.0									12	2	6	1	5	2	2	2	PP_12	FCT-3	yes	32	25	aa50_4	aa50_9	nt80_12	nt80_34	pil070	nt92_31	nt92_39	n.d.	n.a.	n.d.	yes	SAMN38843071	PRJNA1049858
NCTC12066		United Kingdom	1979		91	emm91.0									12	2	6	1	5	2	2	2	PP_12	FCT-3	yes	32	3	aa50_4	aa50_9	nt80_12	nt80_34	pil070	nt92_31	nt92_39	n.d.	n.a.	nra				NCTC3000	R79/5757; PT 5757
D821		Trinidad & Tobago	1975	unique	91	emm91.0	D	D	2	3	one SF1		present	present	13	2	6	2	5	22	3	2	PP_undefined	FCT-3	yes	67	29	aa50_5	aa50_9	nt80_17	nt80_37	pil083	nt92_35	nt92_49	5	n.a.	nra	yes	SAMN38843016	PRJNA1049858
4426-S		USA	1970	unique	92	emm92.0	E	E	2	3		present	present	present	82	18	20	7	9	2	2	15	PP_37	FCT-9	no	0	3	n.a.	aa50_4	n.a.	nt80_12	pil019	n.a.	nt92_14	1	15	n.d.	yes	SAMN38842930	PRJNA1049858
SS586	T-Imp19	n.d.	n.d.		92	emm92.0	E	E	2	3		present	present	present	312	4	20	7	9	2	2	15	PP_37	FCT-9	no	0	3	n.a.	aa50_4	n.a.	nt80_12	pil019	n.a.	nt92_14	1	38	rofA	yes	SAMN28196035			Colindale C637
20176268		USA	2016		92	emm92.0									82	18	20	7	9	2	2	15	PP_37	FCT-9	no	0	3	n.a.	aa50_4	n.a.	nt80_12	pil019	n.a.	nt92_14	n.d.	n.d.	n.d.	yes	SAMN08693076
Bra014		Brazil	2003		92	emm92.0									82	18	20	7	9	2	2	15	PP_37	FCT-9	no	0	3	n.a.	aa50_4	n.a.	nt80_12	pil019	n.a.	nt92_14	n.d.	n.d.	n.d.				Davies et al.
NS190		Australia	1994		92	emm92.0									312	4	20	7	9	2	2	15	PP_37	FCT-9	no	0	3	n.a.	aa50_4	n.a.	nt80_12	pil019	n.a.	nt92_14	n.d.	n.d.	n.d.				Davies et al.
30109V1T1		Fiji	n.d.	unique	92	emm92.0	E	E	2	3		present	present	present	1026	42	3	2	5	2	2	148	PP_69	FCT-4	yes	4	91	aa50_4	aa50_9	nt80_13	nt80_28	pil059	nt92_25	nt92_31	32	n.a.	rofA				Davies et al.
K4656		Kenya	1999	unique	92	emm92.1	E	E	2	3		present	present	present	727	4	31	7	81	1	3	1	PP_181	FCT-4	yes	167	38	aa50_3	aa50_9	nt80_8	nt80_28	pil092	nt92_22	nt92_31	47	n.a.	rofA				Davies et al.
31012V2S1		Fiji	2006	unique	93	emm93.4	D	D	2	3	one SF1		present	present	814	43	6	8	67	2	3	1	PP_23	FCT-3	yes	68	55	aa50_5	aa50_9	nt80_16	nt80_37	pil033	nt92_33	nt92_49	5	n.a.	nra				Davies et al.
31165V2S1		Fiji	2006		93	emm93.4	D	D	2	3	one SF1		present	present	814	43	6	8	67	2	3	1	PP_23	FCT-3	yes	68	55	aa50_5	aa50_9	nt80_16	nt80_37	pil033	nt92_33	nt92_49	5	n.a.	nra				Davies et al.
D502		Trinidad & Tobago	1971	unique	93	emm93.3	D	D	2	3	one SF1		present	present	17	2	13	8	5	2	3	10	PP_94	FCT-3	yes	55	66	aa50_5	aa50_9	nt80_16	nt80_36	pil052	nt92_33	nt92_45	90	n.a.	nra	yes	SAMN38843015	PRJNA1049858
K31611		Kenya	2008	unique	93	emm93.6	D	D	2	3	one SF1		present	present	613	14	12	2	17	16	5	4	PP_111	FCT-3	yes	152	66	aa50_4	aa50_9	nt80_12	nt80_36	pil053	nt92_30	nt92_45	3	n.a.	nra				Davies et al.
K40810		Kenya	2010	unique	93	emm93.0	D	D	2	3	one SF1		present	present	10	2	2	9	13	2	14	2	PP_254	FCT-3	yes	49	63	aa50_3	aa50_9	nt80_14	nt80_36	pil080	nt92_26	nt92_44	5	n.a.	n.d.				Davies et al.
D466		Egypt	1971		93	emm93.0									10	2	2	9	13	2	14	2	PP_undefined	FCT-3	yes	49	63	aa50_3	aa50_9	nt80_14	nt80_36	pil080	nt92_26	nt92_44	n.d.	n.a.	n.d.	yes	SAMN38842950	PRJNA1049858
BSPY126		Taiwan	1999	unique	94	emm94.1	E	E	2	3		present	present	present	89	24	2	3	5	1	3	1	PP_92	FCT-3	yes	25	33	aa50_3	aa50_9	nt80_14	nt80_30	pil094	nt92_26	nt92_33	60	n.a.	nra	yes	SAMN38977609	PRJNA1049858
NCTC13743		United Kingdom	2015		94	emm94.0									89	24	2	3	5	1	3	1	PP_92	FCT-3	yes	25	33	aa50_3	aa50_9	nt80_14	nt80_30	pil094	nt92_26	nt92_33	n.d.	n.a.	n.d.				NCTC3000
20166249		USA	2017	unique	95	emm95.0	D	D	2	3	one SF1		present	present	926	14	12	2	6	18	2	1	PP_undefined	FCT-3	yes	52	66	aa50_4	aa50_9	nt80_12	nt80_36	pil053	nt92_30	nt92_45	3	n.a.	nra	yes	SAMN08691351
K3808		Kenya	1998		95	emm95.0	D	D	2						712	10	12	2	67	16	3	4	PP_165	FCT-3	yes	149	117	aa50_4	aa50_9	nt80_12	nt80_36	pil053	nt92_30	nt92_44	3	n.a.	n.d.				Davies et al.
15GAS0097		New Zealand	2015	unique	95	emm95.0	D	D	2	3	one SF1		present	present	604	67	24	8	3	9	45	4	PP_107	FCT-3	yes	117	55	aa50_5	aa50_9	nt80_17	nt80_37	pil083	nt92_34	nt92_49	17	n.a.	nra				Davies et al.
Bra029		Brazil	2013	unique	95	emm95.0	D	D	2	3	one SF1		present	present	14	2	6	8	3	9	3	1	PP_53	FCT-1	no	16	11	aa50_1	aa50_8	nt80_4	nt80_26	pil095	nt92_10	nt92_29	n.a.	n.a.	rofA				Davies et al.
MGAS2111		USA	n.d.		95	emm95.0									14	2	6	8	3	9	3	1	PP_undefined	FCT-1	no	15	11	aa50_1	aa50_8	nt80_4	nt80_26	pil095	nt92_10	nt92_29	n.a.	n.a.	n.d.
A756		USA	1964	unique	96	emm96.0	E	E	2	3		present	present	present	87	22	10	17	14	14	3	20	PP_undefined	FCT-4	yes	12	81	aa50_4	aa50_9	nt80_13	nt80_35	pil096	nt92_25	nt92_46	85	n.a.	rofA	yes	SAMN38842949	PRJNA1049858
AA364		Australia	1996	unique	97	emm97.1	D	D	2	3	one SF1		present	present	216	2	31	2	3	49	3	37	PP_77	FCT-3	yes	49	82	aa50_3	aa50_9	nt80_14	nt80_35	pil003	nt92_26	nt92_46	36	n.a.	nra	yes	SAMN38842956	PRJNA1049858
31091V4S1		Fiji	2006		97	emm97.1									216	2	31	2	3	49	3	37	PP_77	FCT-3/4	yes	49	82	aa50_3	aa50_9	nt80_14	nt80_35	pil003	nt92_26	nt92_46	n.d.	n.a.	n.d.				Davies et al.
K6428		Kenya	2000		97	emm97.1									756	2	31	2	3	2	3	41	PP_77	FCT-3/4	yes	49	82	aa50_3	aa50_9	nt80_14	nt80_35	pil003	nt92_26	nt92_46	n.d.	n.a.	n.d.				Davies et al.
NS10015		Australia	1987	unique	97	emm97.0	D	D	2	3	one SF1		present	present	197	11	6	42	5	54	3	6	PP_195	FCT-3	yes	79	75	aa50_5	aa50_9	nt80_16	nt80_36	pil052	nt92_33	nt92_45	12	n.a.	n.d.				Davies et al.
NS237		Australia	1994		97	emm97.0	D	D	2	3	one SF1		present	present	203	11	6	42	7	40	3	6	PP_195	FCT-3	yes	79	75	aa50_5	aa50_9	nt80_16	nt80_36	pil052	nt92_33	nt92_45	12	n.a.	nra				Davies et al.
SS1432		Australia	n.d.		97	emm97.0									197	11	6	42	5	54	3	6	PP_undefined	FCT-3	yes	79	75	aa50_5	aa50_9	nt80_16	nt80_36	pil052	nt92_33	nt92_45	n.d.	n.a.	n.d.	yes	SAMN38842951	PRJNA1049858
D626		Trinidad & Tobago	1972	unique	97	emm97.2	D	D	2	3	one SF1		present	present	9	2	2	9	3	18	14	2	PP_undefined	FCT-3	yes	49	63	aa50_3	aa50_9	nt80_14	nt80_36	pil080	nt92_26	nt92_44	5	n.a.	nra	yes	SAMN38842955	PRJNA1049858
K23890		Kenya	n.d.	unique	97	emm97.1	D	D	2	3	one SF1		present	present	283	4	3	54	5	34	3	110	PP_42	FCT-3	yes	57	56	aa50_4	aa50_9	nt80_15	nt80_34	pil098	nt92_27	nt92_39	3	n.a.	nra				Davies et al.
6007-00		USA	2000	unique	98	emm98.0	D	D	2	3	one SF1		present	present	322	2	64	8	3	5	2	12	PP_undefined	FCT-3	yes	78	79	aa50_4	aa50_9	nt80_12	nt80_35	pil064	nt92_30	nt92_46	1	n.a.	nra	yes	SAMN38842947	PRJNA1049858
SS1434		Australia	n.d.	unique	98	emm98.0	D	D	2	3	one SF1		present	present	10	2	2	9	13	2	14	2	PP_13	FCT-3	yes	49	63	aa50_3	aa50_9	nt80_14	nt80_36	pil080	nt92_26	nt92_44	5	n.a.	nra	yes	SAMN38843031	PRJNA1049858
SS1369		Ethiopia	1992	unique	98	emm98.3	D	D	2	3	one SF1		present	present	136	40	2	9	5	9	8	12	PP_240	FCT-3	yes	31	26	aa50_4	aa50_9	nt80_15	nt80_34	pil098	nt92_27	nt92_39	3	n.a.	nra	yes	SAMN38843059	PRJNA1049858
K10167		Kenya	2003		98	emm98.3									136	40	2	9	5	9	8	12	PP_240	FCT-3/4	yes	31	26	aa50_4	aa50_9	nt80_15	nt80_34	pil098	nt92_27	nt92_39	n.d.	n.a.	n.d.				Davies et al.
NS5630		Australia	2005	unique	98	emm98.0	D	D	2	3	one SF1		present	present	182	2	2	37	2	2	13	1	PP_19	FCT-3	yes	41	4	aa50_5	aa50_9	nt80_17	nt80_29	pil101	nt92_35	nt92_36	17	n.a.	nra				Davies et al.
NS76		Australia	1992	unique	98	emm98.1	D	D	2	3	one SF1		present	present	205	16	2	8	3	2	3	2	PP_60	FCT-3	yes	73	18	aa50_5	aa50_9	nt80_17	nt80_34	pil225	nt92_34	nt92_39	18	n.a.	nra				Davies et al.
SS1378		Brazil	1996	unique	99	emm99.4	D	D	2	3	one SF1		present	present	139	53	39	1	7	1	3	24	PP_57	FCT-9	no	0	6	n.a.	aa50_4	n.a.	nt80_7	pil065	n.a.	nt92_9	12	28	rofA	yes	SAMN38843027	PRJNA1049858
NS2012		Australia	1999	unique	99	emm99.5	D	D	2	3	one SF1		present	present	593	11	2	8	7	75	3	2	PP_192	FCT-3	yes	174	130	aa50_3	aa50_9	nt80_15	nt80_34	pil098	nt92_27	nt92_39	71	n.a.	nra				Davies et al.
SS1433		Australia	n.d.	unique	99	emm99.0	D	D	2	3	one SF1		present	present	141	52	31	9	6	35	2	12	n.d.	FCT-3	yes	38	65	aa50_4	aa50_9	nt80_15	nt80_36	pil099	nt92_27	nt92_44	3	n.a.	n.d.	yes	SAMN38843070	PRJNA1049858
NS7158		Australia	1999		99	emm99.0									141	52	31	9	6	35	2	12	PP_56	FCT-3/4	yes	38	65	aa50_4	aa50_9	nt80_15	nt80_36	pil099	nt92_27	nt92_44	n.d.	n.a.	n.d.				Davies et al.
K11464		Kenya	2003		99	emm99.5									781	4	31	9	6	117	2	12	PP_56	FCT-3/4	yes	38	103	aa50_4	aa50_9	nt80_15	nt80_36	pil099	nt92_27	nt92_44	n.d.	n.a.	n.d.				Davies et al.
20166439		USA	2016	unique	100	emm100.12	D	D	2	3	one SF1		present	present	927	49	2	8	5	35	14	2	PP_undefined	FCT-3	yes	149	62	aa50_4	aa50_9	nt80_12	nt80_36	pil053	nt92_30	nt92_44	7	n.a.	nra	yes	SAMN08691421
20181023		USA	2018	unique	100	emm100.13	D	D	2	3	one SF1		present	present	1054	1	31	8	40	60	8	42	PP_undefined	FCT-3	yes	59	98	aa50_3	aa50_9	nt80_14	nt80_34	pil056	nt92_26	nt92_42	2	n.a.	nra	yes	SAMN09849263
20123V1I1		Fiji	2007	unique	100	emm100.0	D	D	2	3	one SF1		present	present	119	2	6	8	3	2	32	1	PP_36	FCT-3	yes	58	2	aa50_4	aa50_9	nt80_12	nt80_34	pil070	nt92_31	nt92_39	4	n.a.	nra				Davies et al.
20109V1I1		Fiji	2006		100	emm100.0									119	2	6	8	3	2	32	1	PP_36	FCT-3/4	yes	58	2	aa50_4	aa50_9	nt80_12	nt80_34	pil070	nt92_31	nt92_39	n.d.	n.a.	n.d.				Davies et al.
K36535		Kenya	2009	unique	100	emm100.2	D	D	2	3	one SF1		present	present	773	138	2	54	5	35	46	1	PP_121	FCT-3	yes	162	124	aa50_4	aa50_9	nt80_15	nt80_35	pil100	nt92_27	nt92_46	9	n.a.	nra				Davies et al.
D641		Trinidad & Tobago	1972	unique	101	emm101.1	D	D	2	3	one SF1		present	present	11	2	6	1	2	2	2	2	PP_12	FCT-3	yes	32	3	aa50_4	aa50_9	nt80_12	nt80_34	pil070	nt92_31	nt92_39	69	n.a.	nra	yes	SAMN38843088	PRJNA1049858
Bra007		Brazil	2011		101	emm101.1									11	2	6	1	2	2	2	2	PP_12	FCT-3/4	yes	145	3	aa50_4	aa50_9	nt80_12	nt80_34	pil070	nt92_31	nt92_39	n.d.	n.a.	n.d.				Davies et al.
NGAS638		Canada	2011-13	unique	101	emm101.0	D	D	2	3	one SF1		present	present	182	2	2	37	2	2	13	1	PP_19	FCT-3	yes	41	4	aa50_5	aa50_9	nt80_17	nt80_29	pil101	nt92_35	nt92_36	17	n.a.	nra				GCA_035050265.1
A981		India	n.d.	unique	102	emm102.2	E	E	2	3		present	present	present	349	13	45	8	4	76	3	6	PP_40	FCT-4	yes	144	14	aa50_4	aa50_9	nt80_13	nt80_28	pil059	nt92_25	nt92_31	30	n.a.	rofA				Davies et al.
20173285		USA	2017	unique	102	emm102.2	E	E	2	3		present	present	present	895	4	2	2	5	70	2	129	PP_139	FCT-5	no	34	20	aa50_0	aa50_1	nt80_0	nt80_4	pil102	nt92_6	nt92_5	10	n.a.	rofA	yes	SAMN08692290
NS2671		Australia	2001	unique	102	emm102.7	E	E	2	3		present	present	present	287	13	59	8	6	34	3	6	PP_198	FCT-1	no	19	15	aa50_1	aa50_8	nt80_3	nt80_22	pil115	nt92_7	nt92_24	n.a.	n.a.	rofA				Davies et al.
CT95-169		USA	1995	unique	102	emm102.1	E	E	2	3		present	present	present	60	13	2	14	1	9	3	1	PP_174	FCT-4	yes	5	5	aa50_4	aa50_9	nt80_9	nt80_37	pil183	nt92_17	nt92_49	54	n.a.	rofA	yes	SAMN38843010	PRJNA1049858
TW128		Taiwan	1992	unique	103	emm103.1	E	E	2	3		present	present	present	392	97	3	1	7	39	69	3	PP_NA	FCT-10	no	14	2	aa50_0	aa50_0	nt80_2	nt80_0	pil022	nt92_5	nt92_0	2	similar to 3' end of pilF9 allele-20	rofA	yes	SAMN38842978	PRJNA1049858
K10021		Kenya	2003	unique	103	emm103.0	E	E	2	3		present	present	present	233	4	2	2	4	1	5	72	PP_95	FCT-4	yes	4	38	aa50_4	aa50_9	nt80_13	nt80_28	pil059	nt92_25	nt92_31	42	n.a.	rofA				Davies et al.
K49285		Kenya	2011		103	emm103.0									733	47	2	2	4	1	5	72	PP_95	FCT-3/4	yes	4	38	aa50_4	aa50_9	nt80_13	nt80_28	pil059	nt92_25	nt92_31	n.d.	n.a.	n.d.				Davies et al.
14GA0305		New Zealand	2014		103	emm103.0									876	4	3	2	13	2	3	1	PP_27	FCT-3/4	yes	173	91	aa50_4	aa50_9	nt80_13	nt80_28	pil059	nt92_25	nt92_31	n.d.	n.a.	n.d.				Davies et al.
BSPY079		Mexico	1999	unique	103	emm103.0	E	E	2	3		present	present	present	327	83	2	8	6	74	3	4	PP_48	FCT-4	yes	87	7	aa50_4	aa50_9	nt80_9	nt80_28	pil085	nt92_17	nt92_31	61	n.a.	rofA	yes	SAMN38977608	PRJNA1049858
708-01		Nepal	2000		103	emm103.4	E	E	2	3		present	present	present	201	3	2	8	5	58	54	4	PP_undefined	FCT-4	yes	82	6	aa50_4	aa50_9	nt80_9	nt80_28	pil085	nt92_17	nt92_31	n.d.	n.a.	n.d.	yes	SAMN38842965	PRJNA1049858
31006V5S1		Fiji	2006		103	emm103.0									327	83	2	8	6	74	3	4	PP_48	FCT-3/4	yes	82	7	aa50_4	aa50_9	nt80_9	nt80_28	pil085	nt92_17	nt92_31	n.d.	n.a.	n.d.				Davies et al.
20079V1I1		Fiji	2006	unique	104	emm104.0	E	E	2	3		present	present	present	789	140	4	7	20	30	3	25	PP_81	FCT-10	no	23	4	aa50_0	aa50_0	nt80_2	nt80_0	pil022	nt92_5	nt92_0	4	divergent	rofA				Davies et al.
NS2416		Australia	2000	unique	104	emm104.0	E	E	2	3		present	present	present	597	25	86	2	7	2	3	12	PP_270	FCT-4	yes	15	8	aa50_3	aa50_9	nt80_6	nt80_30	pil039	nt92_12	nt92_33	24	n.a.	n.d.				Davies et al.
1457-99		Egypt	1997		104	emm104.0									405	25	37	8	7	2	56	12	PP_undefined	FCT-4	yes	15	8	aa50_3	aa50_9	nt80_6	nt80_30	pil039	nt92_12	nt92_33	n.d.	n.a.	n.d.	yes	SAMN38842970	PRJNA1049858
SS1371		Papua New Guinea	1992	unique	104	emm104.0	E	E	2	3		present	present	present	137	4	2	2	2	46	3	4	PP_168	FCT-4	yes	16	9	aa50_3	aa50_9	nt80_8	nt80_27	pil104	nt92_22	nt92_30	22	n.a.	rofA	yes	SAMN38843024	PRJNA1049858
20181700		USA	2018	unique	104	emm104.1	E	E	2	3		present	present	present	1057	39	2	8	7	2	2	1	PP_undefined	FCT-4	yes	110	123	aa50_3	aa50_9	nt80_6	nt80_33	pil106	nt92_12	nt92_37	23	n.a.	rofA	yes	SAMN09849373
GAS10325		New Zealand	2010	unique	105	emm105.0	REA	REA	2	3	two SF1			present	151	2	28	2	17	4	5	1	PP_282	FCT-4	yes	82	7	aa50_4	aa50_9	nt80_9	nt80_28	pil085	nt92_17	nt92_31	81	n.a.	rofA				Davies et al.
SS1482		Malaysia	1996		105	emm105.0	REA	REA	2	3	two SF1			present	151	2	28	2	17	4	5	1	PP_282	FCT-4	yes	82	7	aa50_4	aa50_9	nt80_9	nt80_28	pil085	nt92_17	nt92_31	81	n.a.	rofA	yes	SAMN38977614	PRJNA1049858
31034V1S1		Fiji	n.d.	unique	105	emm105.0	REA	REA	2	3	two SF1			present	954	14	12	2	17	4	5	1	PP_46	FCT-4	yes	110	87	aa50_3	aa50_9	nt80_6	nt80_36	pil105	nt92_12	nt92_45	79	n.a.	rofA				Davies et al.
20161543		USA	2015	unique	106	emm106.0	E	E	2	3		present	present	present	900	65	124	8	7	68	3	4	PP_219	FCT-4	yes	76	37	aa50_4	aa50_9	nt80_13	nt80_28	pil059	nt92_25	nt92_31	21	n.a.	rofA	yes	SAMN07154182
SS1416		Malaysia	1996	unique	106	emm106.0	E	E	2	3		present	present	present	140	51	2	14	26	19	35	31	PP_78	FCT-4	yes	93	10	aa50_3	aa50_9	nt80_6	nt80_33	pil106	nt92_12	nt92_37	53	n.a.	rofA	yes	SAMN38843030	PRJNA1049858
20097V1I1		Fiji	2006		106	emm106.0									140	51	2	14	26	19	35	31	PP_78	FCT-3/4	yes	93	138	aa50_3	aa50_9	nt80_6	nt80_33	pil106	nt92_12	nt92_37	n.d.	n.a.	n.d.				Davies et al.
NS192		Australia	1994		106	emm106.0									338	85	2	14	5	19	58	58	PP_78	FCT-3/4	yes	94	10	aa50_3	aa50_9	nt80_6	nt80_33	pil106	nt92_12	nt92_37	n.d.	n.a.	n.d.				Davies et al.
20181262		USA	2018		106	emm106.0									1053	51	7	124	26	9	35	2	PP_78	FCT-3/4	yes	94	10	aa50_3	aa50_9	nt80_6	nt80_33	pil106	nt92_12	nt92_37	n.d.	n.a.	n.d.	yes	SAMN09849300
SS1551		Malaysia	1999	unique	107	emm107.0	E	E	2	3		present	present	present	173	57	3	40	25	1	3	10	PP_undefined	FCT-4	yes	96	11	aa50_3	aa50_9	nt80_6	nt80_28	pil107	nt92_12	nt92_31	n.d.	n.a.	rofA	yes	SAMN38843039	PRJNA1049858
NS030		Australia	1990	unique	108	emm108.0	D	D	2	3	one SF1		present	present	304	2	6	3	2	2	2	2	PP_80	FCT-3	yes	32	3	aa50_4	aa50_9	nt80_12	nt80_34	pil070	nt92_31	nt92_39	69	n.a.	nra	yes	SAMN38842985	PRJNA1049858
SP2		Lebanon	2010-11		108	emm108.0									304	2	6	3	2	2	2	2	PP_80	FCT-3	yes	32	3	aa50_4	aa50_9	nt80_12	nt80_34	pil070	nt92_31	nt92_39	n.d.	n.a.	n.d.					SP2-LAU
A855		India	n.d.		108	emm108.0									304	2	6	3	2	2	2	2	PP_80	FCT-3/4	yes	32	3	aa50_4	aa50_9	nt80_12	nt80_34	pil070	nt92_31	nt92_39	n.d.	n.a.	n.d.				Davies et al.
NCTC13744		United Kingdom	2013	unique	108	emm108.9	D	D	2	3	one SF1		present	present	1088	2	6	74	3	9	3	1	PP_53	FCT-1	no	16	11	aa50_1	aa50_8	nt80_4	nt80_26	pil095	nt92_10	nt92_29	n.a.	n.a.	rofA				NCTC3000
SS1468		Malaysia	1997	unique	109	emm109.1	E	E	2	3		present	present	present	198	58	48	2	5	53	23	25	PP_278	FCT-1	no	1	12	aa50_1	aa50_8	nt80_4	nt80_25	pil006	nt92_9	nt92_28	n.a.	n.a.	rofA	yes	SAMN38842933	PRJNA1049858
NS1216		Australia	1997		109	emm109.1									633	58	17	2	5	53	23	25	PP_278	FCT-1	no	17	12	aa50_1	aa50_8	nt80_4	nt80_25	pil006	nt92_9	nt92_28	n.a.	n.a.	n.d.				Davies et al.
K21710		Kenya	2007		109	emm109.1									718	123	17	2	5	2	3	25	PP_100	FCT-1	no	27	12	aa50_1	aa50_8	nt80_4	nt80_25	pil006	nt92_9	nt92_28	n.a.	n.a.	n.d.				Davies et al.
6250-S		USA	1972	unique	110	emm110.1	E	E	2	3		present	present	present	27	4	3	2	5	2	26	1	PP_undefined	FCT-4	yes	4	13	aa50_4	aa50_9	nt80_13	nt80_28	pil059	nt92_25	nt92_31	92	n.a.	rofA	yes	SAMN38842984	PRJNA1049858
K7559		Kenya	2001	unique	110	emm110.0	E	E	2	3		present	present	present	767	130	2	2	11	1	8	4	PP_242	FCT-4	yes	156	52	aa50_3	aa50_9	nt80_6	nt80_29	pil077	nt92_12	nt92_36	50	n.a.	n.d.				Davies et al.
NS101		n.d.	n.d.	unique	110	emm110.0	E	E	2	3		present	present	present	628	25	2	8	6	30	25	25	PP_201	FCT-10	no	13	1	aa50_0	aa50_2	nt80_2	nt80_5	pil088	nt92_4	nt92_7	1	n.d.	rofA				Davies et al.
NS4505		Australia	2004	unique	110	emm110.0	E	E	2	3		present	present	present	179	25	51	8	6	30	25	39	PP_128	FCT-1	no	20	16	aa50_1	aa50_8	nt80_4	nt80_20	pil110	nt92_9	nt92_22	n.a.	n.a.	rofA				Davies et al.
D997		Japan	1976	unique	111	emm111.1	D	D	2	3	one SF1		present	present	98	32	6	8	3	2	8	22	PP_183	FCT-3	yes	58	2	aa50_4	aa50_9	nt80_12	nt80_34	pil070	nt92_31	nt92_39	3	n.a.	nra	yes	SAMN38977610	PRJNA1049858
K19639		Kenya	2006		111	emm111.1									496	2	6	8	3	2	8	22	PP_183	FCT-3/4	yes	58	2	aa50_4	aa50_9	nt80_12	nt80_34	pil070	nt92_31	nt92_39	n.d.	n.a.	n.d.				Davies et al.
K11898		Kenya	2004		111	emm111.2									737	4	2	2	52	35	2	44	PP_132	FCT-3/4	yes	152	56	aa50_4	aa50_9	nt80_12	nt80_34	pil070	nt92_30	nt92_39	n.d.	n.a.	n.d.				Davies et al.
20162686		USA	2016	unique	111	emm111.2	D	D	2	3	one SF1		present	present	949	138	2	54	100	35	24	12	PP_undefined	FCT-3	yes	179	134	aa50_4	aa50_9	nt80_15	nt80_32	pil111	nt92_27	nt92_35	75	n.a.	nra	yes	SAMN08690630
SS1550		Thailand	n.d.	unique	112	emm112.0	E	E	2	3		present	present	present	194	13	46	14	32	1	13	1	PP_undefined	FCT-4	yes	95	14	aa50_4	aa50_9	nt80_13	nt80_28	pil059	nt92_25	nt92_31	18	n.a.	rofA	yes	SAMN38843038	PRJNA1049858
K40818		Kenya	2010	unique	112	emm112.5	E	E	2	3		present	present	present	777	4	3	2	4	44	34	100	PP_117	FCT-4	yes	165	69	aa50_4	aa50_9	nt80_9	nt80_31	pil090	nt92_17	nt92_34	46	n.a.	rofA				Davies et al.
A920		India	n.d.	unique	112	emm112.2	E	E	2	3		present	present	present	497	4	2	2	60	21	3	81	PP_205	FCT-4	yes	18	16	aa50_3	aa50_9	nt80_8	nt80_31	pil114	nt92_22	nt92_34	29	n.a.	rofA				Davies et al.
A904		India	n.d.	unique	113	emm113.0	E	E	2	3		present	present	present	499	57	3	8	25	1	3	76	PP_299	FCT-9	no	0	17	n.a.	aa50_5	n.a.	nt80_19	pil008	n.a.	nt92_21	21	10	n.d.				Davies et al.
SS1470		New Zealand	1997	unique	113	emm113.0	E	E	2	3		present	present	present	148	43	2	3	6	6	2	2	PP_106	FCT-4	yes	17	15	aa50_3	aa50_9	nt80_8	nt80_38	pil012	nt92_14	nt92_48	95	n.a.	rofA	yes	SAMN38843034	PRJNA1049858
20065V1I1		Fiji	2006		113	emm113.0									148	43	2	3	6	6	2	2	PP_106	FCT-3/4	yes	17	15	aa50_3	aa50_9	nt80_8	nt80_38	pil012	nt92_14	nt92_48	n.d.	n.a.	n.d.				Davies et al.
GAS09441		New Zealand	2009		113	emm113.0									148	43	2	3	6	6	2	2	PP_106	FCT-3/4	yes	17	15	aa50_3	aa50_9	nt80_8	nt80_38	pil012	nt92_14	nt92_48	n.d.	n.a.	n.d.				Davies et al.
K11243		Kenya	2003	unique	114	emm114.5	E	E	2	3		present	present	present	220	4	2	2	5	35	2	1	PP_143	FCT-4	yes	151	118	aa50_3	aa50_9	nt80_10	nt80_29	pil013	nt92_21	nt92_36	5	n.a.	n.d.				Davies et al.
NS1051		Australia	1997	unique	114	emm114.2	E	E	2	3		present	present	present	189	40	3	43	7	2	5	6	PP_273	FCT-5	no	21	13	aa50_0	aa50_1	nt80_1	nt80_2	pil060	nt92_3	nt92_4	13	n.a.	rofA				Davies et al.
NS6087		Australia	2006	unique	114	emm114.2	E	E	2	3		present	present	present	140	51	2	14	26	19	35	31	PP_78	FCT-4	yes	93	10	aa50_3	aa50_9	nt80_6	nt80_33	pil106	nt92_12	nt92_37	53	n.a.	rofA				Davies et al.
3018-01		USA	1995	unique	114	emm114.0	E	E	2	3		present	present	present	188	2	31	8	25	52	2	27	PP_82	FCT-4	yes	18	16	aa50_3	aa50_9	nt80_8	nt80_31	pil114	nt92_22	nt92_34	29	n.a.	rofA	yes	SAMN38843069	PRJNA1049858
NGAS322		Canada	2011-13		114	emm114.0									188	2	31	8	25	52	2	27	PP_82	FCT-4	yes	18	16	aa50_3	aa50_9	nt80_8	nt80_31	pil114	nt92_22	nt92_34	n.d.	n.a.	n.d.
2907-97		Brazil	1997	unique	115	emm115.0	D	D	2	3	one SF1		present	present	123	43	2	8	7	1	3	1	PP_undefined	FCT-3	yes	33	17	aa50_3	aa50_9	nt80_14	nt80_32	pil074	nt92_26	nt92_35	12	n.a.	nra	yes	SAMN38843089	PRJNA1049858
SS1366		USA	1995	unique	115	emm115.0	D	D	2	3	one SF1		present	present	135	2	6	37	5	2	3	28	PP_170	FCT-1	no	13	9	aa50_1	aa50_8	nt80_3	nt80_22	pil115	nt92_7	nt92_24	n.a.	n.a.	rofA	yes	SAMN38843090	PRJNA1049858
K3573		Kenya	1998	unique	116	emm116.2	D	D	2	3	one SF1		present	present	702	36	2	2	13	60	24	112	PP_243	FCT-3	yes	149	117	aa50_4	aa50_9	nt80_12	nt80_36	pil053	nt92_30	nt92_44	8	n.a.	nra				Davies et al.
44037V1S1		Fiji	2006	unique	116	emm116.1	D	D	2	3	one SF1		present	present	227	4	31	8	5	2	8	4	PP_79	FCT-3	yes	141	111	aa50_4	aa50_9	nt80_12	nt80_33	pil116	nt92_30	nt92_38	3	n.a.	nra				Davies et al.
29486		Czech Republic	1987	unique	116	emm116.2	D	D	2	3	one SF1		present	present	6	2	2	8	3	2	16	12	PP_undefined	FCT-3	yes	73	18	aa50_5	aa50_9	nt80_17	nt80_34	pil225	nt92_34	nt92_39	88	n.a.	nra	yes	SAMN38842992	PRJNA1049858
Bra043		Brazil	2003	unique	117	emm117.1	E	E	2	3		present	present	present	986	4	10	3	6	33	2	1	PP_203	FCT-1	no	17	12	aa50_1	aa50_8	nt80_4	nt80_25	pil006	nt92_9	nt92_28	n.a.	n.a.	rofA				Davies et al.
SS1363		USA	n.d.	unique	117	emm117.0	E	E	2	3		present	present	present	134	54	24	14	4	9	2	2	PP_undefined	FCT-3	yes	29	19	aa50_5	aa50_9	nt80_18	nt80_28	pil117	nt92_36	nt92_31	5	n.a.	nra	yes	SAMN38843023	PRJNA1049858
Bra034		Brazil	2009	unique	118	emm118.0	E	E	2	3		present	present	present	1075	4	10	2	6	33	2	21	PP_203	FCT-1	no	17	12	aa50_1	aa50_8	nt80_4	nt80_25	pil006	nt92_9	nt92_28	n.a.	n.a.	rofA				Davies et al.
3360-01		USA	2001	unique	118	emm118.0	E	E	2	3		present	present	present	167	29	32	2	5	48	5	21	PP_59	FCT-4	yes	13	20	aa50_3	aa50_9	nt80_10	nt80_29	pil013	nt92_20	nt92_36	51	n.a.	rofA	yes	SAMN38842999	PRJNA1049858
SP10		Lebanon	2010-11		118	emm118.0									167	29	32	2	5	48	5	21	PP_59	FCT-4	yes	13	20	aa50_3	aa50_9	nt80_10	nt80_29	pil013	nt92_20	nt92_36	n.d.	n.a.	n.d.					SP10-LAU
K10474		Kenya	2003	unique	118	emm118.2	E	E	2	3		present	present	present	752	39	2	8	13	2	49	1	PP_144	FCT-4	yes	110	10	aa50_3	aa50_9	nt80_6	nt80_33	pil106	nt92_12	nt92_37	43	n.a.	rofA				Davies et al.
GAS14266		New Zealand	2014	unique	118	emm118.0	E	E	2	3		present	present	present	997	29	32	2	5	19	5	21	PP_59	FCT-5	no	18	3	aa50_0	aa50_1	nt80_0	nt80_2	pil232	nt92_1	nt92_2	7	n.a.	rofA				Davies et al.
MGAS341		USA	1986	unique	119	emm119.0	D	D	2	3	one SF1		present	present	154	31	2	2	5	18	24	12	PP_undefined	FCT-3	yes	61	21	aa50_3	aa50_9	nt80_14	nt80_34	pil056	nt92_26	nt92_39	7	n.a.	nra	yes	SAMN38842981	PRJNA1049858
K13484		Kenya	2004	unique	119	emm119.2	D	D	2	3	one SF1		present	present	239	4	31	91	5	34	8	44	PP_42	FCT-3	yes	57	56	aa50_4	aa50_9	nt80_15	nt80_34	pil098	nt92_27	nt92_39	3	n.a.	n.d.				Davies et al.
SS1535		Egypt	1999	unique	120	emm120.0	D	D	2	3	one SF1		present	present	168	2	2	14	3	22	3	2	PP_undefined	FCT-3	yes	47	72	aa50_4	aa50_9	nt80_12	nt80_35	pil064	nt92_30	nt92_46	5	n.a.	nra	yes	SAMN38842964	PRJNA1049858
AW-503		Ethiopia	1990	unique	121	emm121.0	D	D	2	3	one SF1		present	present		1	31	2	truncated	60	3	4	n.d.	FCT-4	yes	19	54	aa50_3	aa50_9	nt80_10	nt80_29	pil013	nt92_20	nt92_36	3	n.a.	rofA	yes	SAMN38977605	PRJNA1049858
K22813		Kenya	2007	unique	121	emm121.0	D	D	2	3	one SF1		present	present	262	40	2	9	5	2	8	41	PP_255	FCT-3	yes	31	26	aa50_4	aa50_9	nt80_15	nt80_34	pil098	nt92_27	nt92_39	3	n.a.	nra				Davies et al.
5638-99		Egypt	1999	unique	122	emm122.4	D	D	2	3	one SF1		present	present	99	33	30	7	5	5	26	3	PP_34	FCT-3	yes	30	36	aa50_5	aa50_9	nt80_18	nt80_33	pil005	nt92_36	nt92_38	56	n.a.	nra	yes	SAMN38842971	PRJNA1049858
SS1542		Egypt	1999	unique	122	emm122.0	D	D	2	3	one SF1		present	present	200	62	2	2	7	1	3	1	PP_141	FCT-3	yes	33	39	aa50_3	aa50_9	nt80_14	nt80_28	pil122	nt92_26	nt92_31	84	n.a.	nra	yes	SAMN38843064	PRJNA1049858
K19417		Kenya	2006		122	emm122.0									200	62	2	2	7	1	3	1	PP_141	FCT-3/4	yes	33	39	aa50_3	aa50_9	nt80_14	nt80_28	pil122	nt92_26	nt92_31	n.d.	n.a.	n.d.				Davies et al.
1739-00		USA	1999	unique	123	emm123.0	D	D	2	3	one SF1		present	present	325	80	2	2	17	4	5	1	PP_49	FCT-3	yes	26	66	aa50_4	aa50_9	nt80_12	nt80_36	pil053	nt92_30	nt92_45	3	n.a.	nra	yes	SAMN38842966	PRJNA1049858
31010V3S1		Fiji	n.d.		123	emm123.0									325	80	2	2	17	4	5	1	PP_49	FCT-3/4	yes	26	66	aa50_4	aa50_9	nt80_12	nt80_36	pil053	nt92_30	nt92_45	n.d.	n.a.	n.d.				Davies et al.
NS5578		Australia	1992		123	emm123.0									610	80	2	2	17	4	5	3	PP_49	FCT-3/4	yes	26	66	aa50_4	aa50_9	nt80_12	nt80_36	pil053	nt92_30	nt92_45	n.d.	n.a.	n.d.				Davies et al.
6949-99		Argentina	1999	unique	123	emm123.0	D	D	2	3	one SF1		present	present	123	43	2	8	7	1	3	1	PP_228	FCT-3	yes	33	2	aa50_3	aa50_9	nt80_14	nt80_34	pil056	nt92_26	nt92_39	12	n.a.	nra	yes	SAMN38842972	PRJNA1049858
K12183		Kenya	2004	unique	124	emm124.2	E	E	2	3		present	present	present	231	68	2	92	5	35	3	1	PP_75	FCT-4	yes	153	120	aa50_3	aa50_9	nt80_6	nt80_30	pil039	nt92_12	nt92_33	3	n.a.	rofA				Davies et al.
SS1536		Egypt	1999	unique	124	emm124.0	E	E	2	3		present	present	present	199	51	49	8	6	33	3	35	PP_130	FCT-4	yes	18	16	aa50_3	aa50_9	nt80_8	nt80_31	pil114	nt92_22	nt92_34	29	n.a.	rofA	yes	SAMN38843036	PRJNA1049858
NS7124		Australia	1997		124	emm124.0									199	51	49	8	6	33	3	35	PP_130	FCT-3/4	yes	114	16	aa50_3	aa50_9	nt80_8	nt80_31	pil114	nt92_22	nt92_34	n.d.	n.a.	n.d.				Davies et al.
NS4984		Australia	2005		124	emm124.0									544	51	49	8	25	33	3	27	PP_130	FCT-3/4	yes	18	16	aa50_3	aa50_9	nt80_8	nt80_31	pil114	nt92_22	nt92_34	n.d.	n.a.	n.d.				Davies et al.
33181V1T1		Fiji	2006	unique	137	emm137.0	A-C	A	1	1	one SF1				268	65	17	2	5	5	25	1	PP_38	FCT-4	yes	139	110	aa50_3	aa50_9	nt80_6	nt80_30	pil039	nt92_12	nt92_33	7	n.a.	rofA				Davies et al.
SS1405		The Gambia	1993	unique	138	emm138.2	REA	REA	2	2			present	present	128	49	2	2	5	44	14	12	PP_undefined	FCT-4	yes	100	77	aa50_3	aa50_9	nt80_8	nt80_35	pil042	nt92_16	nt92_46	9	n.a.	n.d.	yes	SAMN38843060	PRJNA1049858
K5965		Kenya	2000	unique	147	emm147.0	D	D	2	3	one SF1		present	present	753	1	2	2	5	1	3	109	PP_55	FCT-3	yes	126	97	aa50_4	aa50_9	nt80_12	nt80_36	pil053	nt92_30	nt92_44	4	n.a.	nra				Davies et al.
K5192		Kenya	1999		147	emm147.0									741	128	2	2	5	1	3	109	PP_55	FCT-3/4	yes	126	127	aa50_4	aa50_9	nt80_12	nt80_36	pil053	nt92_30	nt92_44	n.d.	n.a.	n.d.				Davies et al.
20190157		USA	2019	unique	151	emm151.1	E	E	2	3		present	present	present	433	4	6	2	54	21	7	69	PP_16	FCT-3	yes	138	109	aa50_4	aa50_9	nt80_12	nt80_36	pil053	nt92_28	nt92_45	16	n.a.	nra	yes	SAMN27749790
K10246		Kenya	2003	unique	162	emm162.1	D	D	2	3	one SF1		present	present	412	74	31	8	74	60	3	12	PP_209	FCT-3	yes	120	96	aa50_3	aa50_9	nt80_14	nt80_35	pil003	nt92_26	nt92_46	68	n.a.	nra				Davies et al.
20162294		USA	2016	unique	164	emm164.4	REA	REA	2	2			present	present	624	38	2	2	23	39	2	1	PP_11	FCT-3	yes	134	33	aa50_3	aa50_9	nt80_14	nt80_30	pil094	nt92_26	nt92_33	40	n.a.	nra	yes	SAMN08690573
K7175		Kenya	2001	unique	165	emm165.0	E	E	2	3		present	present	present	762	28	95	2	36	35	3	1	PP_244	FCT-9	no	0	19	n.a.	aa50_4	n.a.	nt80_8	pil075	n.a.	nt92_10	23	34	rofA				Davies et al.
ACTH81		Australia	1997	unique	165	emm165.0	E	E	2	3		present	present	present	112	16	35	27	24	35	33	1	PP_103	FCT-9	no	0	21	n.a.	aa50_7	n.a.	nt80_18	pil165	n.a.	nt92_20	5	16	n.d.	yes	SAMN38843020	PRJNA1049858
NS7133		Australia	1997		165	emm165.0									112	16	35	27	24	35	33	1	PP_103	FCT-9	no	0	21	n.a.	aa50_7	n.a.	nt80_18	pil165	n.a.	nt92_20	n.d.	n.d.	n.d.				Davies et al.
K24146		Kenya	2007		165	emm165.0									768	16	35	27	5	35	33	1	PP_103	FCT-9	no	0	21	n.a.	aa50_7	n.a.	nt80_18	pil165	n.a.	nt92_20	n.d.	n.d.	n.d.				Davies et al.
K7736		Kenya	2001		165	emm165.0									768	16	35	27	5	35	33	1	PP_103	FCT-9	no	0	22	n.a.	aa50_7	n.a.	nt80_18	pil165	n.a.	nt92_20	n.d.	n.d.	n.d.				Davies et al.
NCTC2218		United Kingdom	1926	unique	166	emm166.1	A-C	A	1	1	one SF1				28	4	3	4	4	4	2	4	PP_2	FCT-2	no	4	1	aa50_4	aa50_10	nt80_7	nt80_39	pil001	nt92_13	nt92_50	1	n.a.	rofA				NCTC3000	SF3
SS566	T1	United Kingdom	pre-1963		166	emm166.1	A-C	B	1	2	two SF1				28	4	3	4	4	4	2	4	n.d.	FCT-2	no	4	1	aa50_4	aa50_10	nt80_7	nt80_39	pil001	nt92_13	nt92_50	1	n.a.	rofA	yes	SAMN28196027	PRJNA559889
SS1457		USA	1997	unique	166	emm166.0	E	E	2	3		present	present	present	146	40	2	29	5	19	3	1	PP_undefined	FCT-4	yes	20	32	aa50_3	aa50_9	nt80_6	nt80_30	pil039	nt92_12	nt92_33	9	n.a.	rofA	yes	SAMN38842936	PRJNA1049858
A870		India	n.d.	unique	168	emm168.1	E	E	2	3		present	present	present	358	76	2	49	6	4	52	8	PP_206	FCT-4	yes	143	113	aa50_3	aa50_9	nt80_6	nt80_30	pil039	nt92_12	nt92_33	28	n.a.	n.d.				Davies et al.
SS1485		USA	1998	unique	168	emm168.0	E	E	2	3		present	present	present	152	42	6	14	26	43	35	4	PP_78	FCT-4	yes	94	10	aa50_3	aa50_9	nt80_6	nt80_33	pil106	nt92_12	nt92_37	62	n.a.	rofA	yes	SAMN38843035	PRJNA1049858
NCTC13739		United Kingdom	2014		168	emm168.0									1140	51	6	14	26	43	35	31	PP_78	FCT-4	yes	94	10	aa50_3	aa50_9	nt80_6	nt80_33	pil106	nt92_12	nt92_37	n.d.	n.a.	n.d.				NCTC3000
K10213		Kenya	2003	unique	169	emm169.1	E	E	2	3		present	present	present	238	4	2	88	9	19	98	1	PP_99	FCT-9	no	0	18	n.a.	aa50_5	n.a.	nt80_14	pil025	n.a.	nt92_16	22	4	rofA				Davies et al.
Bra036		Brazil	2013	unique	169	emm169.4	E	E	2	3		present	present	present	53	11	6	22	7	9	2	17	PP_63	FCT-5	no	17	10	aa50_0	aa50_1	nt80_1	nt80_2	pil060	nt92_3	nt92_4	9	n.a.	rofA				Davies et al.
20177222		USA	2017		169	emm169.3	E	E	2						53	11	6	22	7	9	2	17	PP_63	FCT-5	no	17	10	aa50_0	aa50_1	nt80_1	nt80_2	pil060	nt92_3	nt92_4	9	n.a.	n.d.	yes	SAMN09849105	PRJNA395240
SS1683		Nepal	2001	unique	169	emm169.0	E	E	2	3		present	present	present	303	51	31	2	25	2	23	31	PP_152	FCT-4	yes	102	41	aa50_3	aa50_9	nt80_9	nt80_38	pil066	nt92_17	nt92_48	7	n.a.	rofA	yes	SAMN38843065	PRJNA1049858
SS1404		Ethiopia	pre-1992	unique	171	emm171.0	REA	REA	1	2	one SF1		truncate		1314	36	33	2	5	19	24	177	PP_undefined	FCT-5	no	1	5	aa50_0	aa50_1	nt80_1	nt80_1	pil004	nt92_2	nt92_1	4	n.a.	rofA	yes	SAMN38977613	PRJNA1049858
SS1373		Papua New Guinea	1992	unique	172	emm172.0	D	D	2	3	one SF1		present	present	301	7	6	8	7	1	3	50	PP_undefined	FCT-3	yes	40	78	aa50_3	aa50_9	nt80_14	nt80_35	pil003	nt92_26	nt92_46	71	n.a.	nra	yes	SAMN38843025	PRJNA1049858
AW-501		Ethiopia	1990	unique	173	emm173.0	E	E	2	3		present	present	present	269	65	31	8	43	2	3	2	PP_undefined	FCT-4	yes	6	54	aa50_3	aa50_9	nt80_10	nt80_29	pil013	nt92_21	nt92_36	n.d.	n.a.	rofA	yes	SAMN38977604	PRJNA1049858
SS1379		The Gambia	1993	unique	174	emm174.0	REA	REA	2	2			present	present	3	2	2	1	2	2	2	2	PP_39_218	FCT-3	yes	42	55	aa50_5	aa50_9	nt80_16	nt80_37	pil033	nt92_33	nt92_49	38	n.a.	nra	yes	SAMN38843058	PRJNA1049858
SS1408		Brazil	1996	unique	176	emm176.0	E	E	2	3		present	present	present	187	59	43	14	5	47	2	1	PP_288	FCT-5	no	6	9	aa50_0	aa50_1	nt80_1	nt80_2	pil060	nt92_3	nt92_2	8	n.a.	n.d.	yes	SAMN38843029	PRJNA1049858
Bel004		Belgium	2004		176	emm176.0	E	E	2						187	59	43	14	5	47	2	1	PP_288	FCT-5	no	6	9	aa50_0	aa50_1	nt80_1	nt80_2	pil060	nt92_3	nt92_2	8	n.a.	n.d.				Davies et al.
SS1541		Egypt	1999	unique	177	emm177.0	E	E	2	3		present	present	present	169	51	3	8	7	33	42	1	PP_undefined	FCT-9	no	0	11	n.a.	aa50_4	n.a.	nt80_12	pil019	n.a.	nt92_14	13	29	n.d.	yes	SAMN38843037	PRJNA1049858
K5679		Kenya	2000	unique	177	emm177.0	E	E	2	3		present	present	present	743	51	3	14	4	2	92	4	PP_238	FCT-4	yes	170	102	aa50_4	aa50_9	nt80_9	nt80_33	pil177	nt92_17	nt92_38	49	n.a.	n.d.				Davies et al.
K6635		Kenya	2000		177	emm177.0	E	E	2	3		present	present	present	758	121	3	14	4	2	92	4	PP_211	FCT-4	yes	80	102	aa50_4	aa50_9	nt80_9	nt80_33	pil177	nt92_17	nt92_38	49	n.a.	rofA				Davies et al.
NS6845		Australia	2007	unique	178	emm178.0	D	D	2	3	one SF1		present	present	592	11	2	7	7	22	35	59	PP_260	FCT-3	yes	112	89	aa50_5	aa50_9	nt80_17	nt80_35	pil178	nt92_34	nt92_46	15	n.a.	nra				Davies et al.
K12614		Kenya	2004	unique	179	emm179.0	D	D	2	3	one SF1		present	present	619	2	2	2	3	49	14	37	PP_66	FCT-3	yes	49	82	aa50_3	aa50_9	nt80_14	nt80_35	pil003	nt92_26	nt92_46	36	n.a.	nra				Davies et al.
SS1376		The Gambia	1993	unique	180	emm180.0	E	E	2	3		present	present	present	138	3	2	2	5	19	34	4	PP_undefined	FCT-4	yes	20	32	aa50_3	aa50_9	nt80_6	nt80_30	pil039	nt92_12	nt92_33	9	n.a.	rofA	yes	SAMN38843026	PRJNA1049858
K9189		Kenya	2002	unique	182	emm182.1	D	D	2	3	one SF1		present	present	229	4	31	9	6	35	2	12	PP_56	FCT-3	yes	38	103	aa50_4	aa50_9	nt80_15	nt80_36	pil099	nt92_27	nt92_44	3	n.a.	nra				Davies et al.
20170050		USA	2016	unique	183	emm183.2	E	E	2	3		present	present	present	483	104	80	2	7	35	2	2	PP_undefined	FCT-4	yes	6	136	aa50_3	aa50_9	nt80_10	nt80_29	pil013	nt92_21	nt92_32	29	n.a.	rofA	yes	SAMN08691534
K10332		Kenya	2003	unique	183	emm183.2	E	E	2	3		present	present	present	761	65	31	2	80	34	3	1	PP_61	FCT-9	no	0	27	n.a.	aa50_4	n.a.	nt80_9	pil058	n.a.	nt92_11	24	36	rofA				Davies et al.
K10712		Kenya	2003		183	emm183.2									219	65	31	2	6	34	3	1	PP_61	FCT-9	no	0	27	n.a.	aa50_4	n.a.	nt80_9	pil058	n.a.	nt92_11	n.d.	n.d.	n.d.				Davies et al.
NS6142		Australia	2006	unique	183	emm183.2	E	E	2	3		present	present	present	166	4	31	2	11	34	3	4	PP_200	FCT-4	yes	176	91	aa50_4	aa50_9	nt80_13	nt80_28	pil059	nt92_25	nt92_31	39	n.a.	n.d.				Davies et al.
AW-529		Ethiopia	1990		183	emm183.1									263	40	3	43	7	2	5	4	PP_undefined	FCT-4	yes	75	37	aa50_4	aa50_9	nt80_13	nt80_28	pil059	nt92_25	nt92_31	n.d.	n.a.	n.d.	yes	SAMN38842975	PRJNA1049858
720-00		Canada	2000	unique	183	emm183.1	E	E	2	3		present	present	present	326	4	6	3	20	2	3	3	PP_undefined	FCT-4	yes	83	52	aa50_3	aa50_9	nt80_6	nt80_29	pil077	nt92_12	nt92_36	22	n.a.	rofA	yes	SAMN38842967	PRJNA1049858
SS1471A		Brazil	1997	unique	183	emm183.1	E	E	2	3		present	present	present	186	13	2	14	1	9	13	1	PP_undefined	FCT-4	yes	101	5	aa50_4	aa50_9	nt80_9	nt80_37	pil183	nt92_17	nt92_49	54	n.a.	rofA	yes	SAMN38843061	PRJNA1049858
2911-97		Brazil	1997	unique	184	emm184.0	D	D	2	3	one SF1		present	present	174	31	2	2	5	35	14	12	PP_291	FCT-3	yes	72	55	aa50_5	aa50_9	nt80_17	nt80_37	pil083	nt92_34	nt92_49	5	n.a.	nra	yes	SAMN38842973	PRJNA1049858
Bel007		Belgium	2004		184	emm184.0	D	D	2	3	one SF1		present	present	174	31	2	2	5	35	14	12	PP_291	FCT-3	yes	72	100	aa50_5	aa50_9	nt80_17	nt80_37	pil083	nt92_34	nt92_49	5	n.a.	nra				Davies et al.
SS1472		Brazil	1997	unique	185	emm185.0	D	D	2	3	one SF1		present	present	149	55	44	8	5	4	3	10	PP_285	FCT-3	yes	53	60	aa50_4	aa50_9	nt80_12	nt80_35	pil064	nt92_28	nt92_41	n.d.	n.a.	nra	yes	SAMN38842990	PRJNA1049858
Bra018		Brazil	2002		185	emm185.0	D	D	2						1010	158	6	120	5	4	3	10	PP_285	FCT-3/4	yes	53	60	aa50_4	aa50_9	nt80_12	nt80_35	pil064	nt92_28	nt92_41	n.d.	n.a.	n.d.				Davies et al.
AW-490		Ethiopia	1990	unique	186	emm186.1	D	D	2	3	one SF1		present	present	262	40	2	9	5	2	8	41	PP_245	FCT-3	yes	31	58	aa50_4	aa50_9	nt80_15	nt80_34	pil098	nt92_27	nt92_39	3	n.a.	nra	yes	SAMN38842986	PRJNA1049858
K7829		Kenya	2001		186	emm186.1									262	40	2	9	5	2	8	41	PP_245	FCT-3/4	yes	31	26	aa50_4	aa50_9	nt80_15	nt80_34	pil098	nt92_27	nt92_39	n.d.	n.a.	n.d.				Davies et al.
SS1469		Chile	1997	unique	186	emm186.0	D	D	2	3	one SF1		present	present	147	11	2	8	33	1	13	18	PP_286	FCT-3	yes	54	70	aa50_4	aa50_9	nt80_12	nt80_31	pil186	nt92_30	nt92_34	83	n.a.	nra	yes	SAMN38843033	PRJNA1049858
Bel002		Belgium	2004		186	emm186.2									147	11	2	8	33	1	13	18	PP_286	FCT-3/4	yes	186	70	aa50_4	aa50_9	nt80_12	nt80_31	pil186	nt92_30	nt92_34	n.d.	n.a.	n.d.				Davies et al.
4770-01		USA	2000	unique	191	emm191.0	D	D	2	3	one SF1		present	present	208	60	47	35	7	2	39	3	PP_222	FCT-3	yes	60	46	aa50_3	aa50_9	nt80_14	nt80_32	pil074	nt92_26	nt92_35	39	n.a.	nra	yes	SAMN38843072	PRJNA1049858
K13045		Kenya	2004	unique	192	emm192.0	D	D	2	3	one SF1		present	present	261	40	2	9	6	41	50	4	PP_20	FCT-3	yes	31	26	aa50_4	aa50_9	nt80_15	nt80_34	pil098	nt92_27	nt92_39	3	n.a.	n.d.				Davies et al.
NS2128		Australia	2000	unique	192	emm192.0	D	D	2	3	one SF1		present	present	612	111	85	8	3	40	3	1	PP_149	FCT-3	yes	112	89	aa50_5	aa50_9	nt80_17	nt80_35	pil178	nt92_34	nt92_46	14	n.a.	n.d.				Davies et al.
6593-99		Brazil	1999	unique	193	emm193.0	A-C	B	1	2	two SF1				295	31	31	55	11	44	3	26	PP_undefined	FCT-1	no	6	10	aa50_1	aa50_8	nt80_4	nt80_23	pil038	nt92_10	nt92_25	n.a.	n.a.	rofA	yes	SAMN38842968	PRJNA1049858
NS567		Australia	1995		193	emm193.0									108	10	24	14	17	19	31	26	PP_277	FCT-1	no	30	21	aa50_1	aa50_8	nt80_4	nt80_23	pil038	nt92_10	nt92_25	n.a.	n.a.	n.d.				Davies et al.
GAS13475		New Zealand	2013	unique	197	emm197.0	A-C	A	1	1	one SF1				998	2	2	2	2	5	61	24	PP_160	FCT-9	no	0	6	n.a.	aa50_4	n.a.	nt80_7	pil065	n.a.	nt92_9	12	8	rofA				Davies et al.
GAS13358		New Zealand	2013		197	emm197.0									998	2	2	2	2	5	61	24	PP_160	FCT-9	no	0	6	n.a.	aa50_4	n.a.	nt80_7	pil065	n.a.	nt92_9	n.d.	n.d.	n.d.				Davies et al.
33181V4T1		Fiji	2006	unique	205	emm205.0	D	D	2	3	one SF1		present	present	182	2	2	37	2	2	13	1	PP_19	FCT-3	yes	41	4	aa50_5	aa50_9	nt80_17	nt80_29	pil101	nt92_35	nt92_36	17	n.a.	nra				Davies et al.
5282-00		USA	2000		205	emm205.0	REA	REA	2	2			present	present	182	2	2	37	2	2	13	1	PP_19	FCT-3	yes	41	4	aa50_5	aa50_9	nt80_17	nt80_29	pil101	nt92_35	nt92_36	17	n.a.	nra	yes	SAMN38842974	PRJNA1049858
NS239		Australia	1995	unique	207	emm207.1	D	D	2	3	one SF1		present	present	610	80	2	2	17	4	5	3	PP_49	FCT-3	yes	26	66	aa50_4	aa50_9	nt80_12	nt80_36	pil053	nt92_30	nt92_45	15	n.a.	n.d.				Davies et al.
6030-00		USA	2000	unique	207	emm207.0	D	D	2	3	one SF1		present	present	294	43	2	2	7	5	51	1	PP_125	FCT-3	yes	28	17	aa50_3	aa50_9	nt80_14	nt80_32	pil074	nt92_26	nt92_35	89	n.a.	nra	yes	SAMN38843047	PRJNA1049858
31122V1S1		Fiji	2006		207	emm207.1									332	43	2	2	7	5	3	1	PP_125	FCT-3/4	yes	28	17	aa50_3	aa50_9	nt80_14	nt80_32	pil074	nt92_26	nt92_35	n.d.	n.a.	n.d.				Davies et al.
K41948		Kenya	2010	unique	208	emm208.0	D	D	2	3	one SF1		present	present	719	1	31	8	6	60	3	4	PP_252	FCT-3	yes	136	98	aa50_3	aa50_9	nt80_14	nt80_34	pil056	nt92_29	nt92_42	2	n.a.	nra				Davies et al.
K20653		Kenya	2007	unique	209	emm209.0	E	E	2	3		present	present	present	260	105	2	2	6	70	49	4	PP_133	FCT-4	yes	160	31	aa50_3	aa50_9	nt80_6	nt80_30	pil039	nt92_12	nt92_33	3	n.a.	rofA				Davies et al.
K4134		Kenya	1999		209	emm209.1									717	4	96	24	11	19	3	25	PP_182	FCT-3/4	yes	164	125	aa50_3	aa50_9	nt80_6	nt80_30	pil039	nt92_12	nt92_33	n.d.	n.a.	n.d.				Davies et al.
6735-99		Brazil	1999	unique	209	emm209.0	E	E	2	3		present	present	present	165	51	3	1	25	1	3	27	PP_287	FCT-4	yes	18	16	aa50_3	aa50_9	nt80_8	nt80_31	pil114	nt92_22	nt92_34	93	n.a.	rofA	yes	SAMN38843001	PRJNA1049858
Bel003		Belgium	2004		209	emm209.0									573	55	6	8	25	1	81	27	PP_287	FCT-3/4	yes	18	16	aa50_3	aa50_9	nt80_8	nt80_31	pil114	nt92_22	nt92_34	n.d.	n.a.	n.d.				Davies et al.
77-00		USA	2000	unique	213	emm213.0	D	D	2	3	one SF1		present	present	207	2	2	8	13	2	14	2	PP_undefined	FCT-3	yes	49	63	aa50_3	aa50_9	nt80_14	nt80_36	pil080	nt92_26	nt92_44	5	n.a.	nra	yes	SAMN38843048	PRJNA1049858
20156110		USA	2015	unique	216	emm216.1	D	D	2	3	one SF1		present	present	865	19	21	108	1	5	106	28	PP_undefined	FCT-1	no	18	9	aa50_1	aa50_8	nt80_3	nt80_22	pil115	nt92_7	nt92_24	n.a.	n.a.	rofA	yes	SAMN07153671
NS1498		Australia	1998	unique	217	emm217.0	D	D	2	3	one SF1		present	present	594	15	12	23	6	4	23	6	PP_193	FCT-3	yes	123	63	aa50_4	aa50_9	nt80_12	nt80_36	pil053	nt92_30	nt92_44	13	n.a.	n.d.				Davies et al.
SS1443		Brazil	1997		217	emm217.0									143	15	12	38	6	4	23	6	PP_undefined	FCT-3	yes	50	63	aa50_4	aa50_9	nt80_12	nt80_36	pil053	nt92_30	nt92_44	n.d.	n.a.	n.d.	yes	SAMN38843032	PRJNA1049858
K47118		Kenya	2011	unique	217	emm217.0	D	D	2	3	one SF1		present	present	728	10	3	2	6	110	94	4	PP_167	FCT-4	yes	124	99	aa50_4	aa50_9	nt80_9	nt80_34	pil084	nt92_19	nt92_39	76	n.a.	rofA				Davies et al.
K5911		Kenya	2000		217	emm217.0									728	10	3	2	6	110	94	4	PP_167	FCT-3/4	yes	124	99	aa50_4	aa50_9	nt80_9	nt80_34	pil084	nt92_19	nt92_39	n.d.	n.a.	n.d.				Davies et al.
AW-519		Ethiopia	1990	unique	217	emm217.0	D	D	2	3	one SF1		present	present	252	14	12	2	17	16	5	1	PP_undefined	FCT-3	yes	52	38	aa50_4	aa50_9	nt80_12	nt80_28	pil217	nt92_30	nt92_31	3	n.a.	nra	yes	SAMN38843051	PRJNA1049858
SS1445		Brazil	1997	unique	218	emm218.2	A-C	A	1	1	one SF1				145	46	17	2	5	1	25	1	PP_undefined	FCT-4	yes	56	85	aa50_3	aa50_9	nt80_6	nt80_30	pil039	nt92_12	nt92_33	7	n.a.	rofA	yes	SAMN38843091	PRJNA1049858
1165-99		Egypt	1999	unique	218	emm218.1	D	D	2	3	one SF1		present	present	292	4	3	54	5	34	8	44	PP_42	FCT-3	yes	57	56	aa50_4	aa50_9	nt80_15	nt80_34	pil098	nt92_27	nt92_39	3	n.a.	nra	yes	SAMN38842929	PRJNA1049858
GAS12107		New Zealand	2012		218	emm218.1									292	4	3	54	5	34	8	44	PP_42	FCT-3/4	yes	57	56	aa50_4	aa50_9	nt80_15	nt80_34	pil098	nt92_27	nt92_39	n.d.	n.a.	n.d.				Davies et al.
AA249		Australia	1995	unique	221	emm221.0	D	D	2	3	one SF1		present	present	113	11	6	22	7	40	2	23	PP_151	FCT-3	yes	43	28	aa50_4	aa50_9	nt80_12	nt80_37	pil043	nt92_30	nt92_49	73	n.a.	nra	yes	SAMN38843007	PRJNA1049858
NS736		Australia	1996		221	emm221.0									113	11	6	22	7	40	2	23	PP_151	FCT-3/4	yes	43	28	aa50_4	aa50_9	nt80_12	nt80_37	pil043	nt92_30	nt92_49	n.d.	n.a.	n.d.				Davies et al.
AA401		Australia	1996	unique	222	emm222.0	A-C	A	1	1	one SF1				116	39	2	2	5	38	34	1	PP_274	FCT-4	yes	1	48	aa50_3	aa50_9	nt80_10	nt80_32	pil222	nt92_20	nt92_35	78	n.a.	rofA	yes	SAMN38843009	PRJNA1049858
NS1043		Australia	1997		222	emm222.0									116	39	2	2	5	38	34	1	PP_274	FCT-3/4	yes	1	48	aa50_3	aa50_9	nt80_10	nt80_32	pil222	nt92_20	nt92_35	n.d.	n.a.	n.d.				Davies et al.
K9927		Kenya	2003	unique	223	emm223.0	D	D	2	3	one SF1		present	present	613	14	12	2	17	16	5	4	PP_111	FCT-3	yes	52	92	aa50_4	aa50_9	nt80_12	nt80_37	pil043	nt92_30	nt92_49	n.d.	n.a.	nra				Davies et al.
D432		Egypt	1971	unique	223	emm223.0	D	D	2	3	one SF1		present	present	536	14	12	2	17	16	5	9	PP_111	FCT-3	yes	52	66	aa50_4	aa50_9	nt80_12	nt80_36	pil053	nt92_30	nt92_45	3	n.a.	nra	yes	SAMN38843013	PRJNA1049858
K37164		Kenya	2009	unique	224	emm224.1	D	D	2	3	one SF1		present	present	707	119	31	8	40	60	96	101	PP_187	FCT-3	yes	59	98	aa50_3	aa50_9	nt80_14	nt80_34	pil056	nt92_26	nt92_42	2	n.a.	nra				Davies et al.
20171306		USA	2016	unique	225	emm225.0	D	D	2	3	one SF1		present	present	951	150	2	2	6	137	3	6	PP_undefined	FCT-3	yes	181	135	aa50_3	aa50_9	nt80_14	nt80_36	pil080	nt92_26	nt92_44	37	n.a.	nra	yes	SAMN08691851
K47483		Kenya	2011	unique	225	emm225.0	D	D	2	3	one SF1		present	present	262	40	2	9	5	2	8	41	PP_302	FCT-3	yes	31	126	aa50_4	aa50_9	nt80_15	nt80_34	pil098	nt92_27	nt92_39	3	n.a.	nra				Davies et al.
D633		Trinidad & Tobago	1972	unique	225	emm225.0	D	D	2	3	one SF1		present	present	48	10	6	2	6	10	3	6	PP_194	FCT-3	yes	44	59	aa50_5	aa50_9	nt80_17	nt80_34	pil225	nt92_35	nt92_39	11	n.a.	nra	yes	SAMN38842991	PRJNA1049858
NS3003		Australia	2001		225	emm225.0	D	D	2	3	one SF1		present	present	48	10	6	2	6	10	3	6	PP_194	FCT-3	yes	44	59	aa50_5	aa50_9	nt80_17	nt80_34	pil225	nt92_35	nt92_39	11	n.a.	nra				Davies et al.
SS1681		China	n.d.	unique	226	emm226.0	A-C	B	1	2	two SF1				1257	4	6	4	4	4	2	1	PP_undefined	FCT-9	no	0	7	n.a.	aa50_5	n.a.	nt80_13	pil238	n.a.	nt92_15	10	30	rofA	yes	SAMN38977615	PRJNA1049858
20162109		USA	2015	unique	227	emm227.1	A-C	A	1	1	one SF1				28	4	3	4	4	4	2	4	PP_2	FCT-2	no	3	1	aa50_4	aa50_10	nt80_7	nt80_39	pil001	nt92_13	nt92_50	1	n.a.	rofA	yes	SAMN07154243
NS216		Australia	1994	unique	229	emm229.0	A-C	A	1	1	one SF1				614	112	6	14	7	5	83	54	PP_279	FCT-9	no	0	20	n.a.	aa50_5	n.a.	nt80_15	pil055	n.a.	nt92_17	15	39	rofA				Davies et al.
K36563		Kenya	2009		229	emm229.0									703	137	2	2	67	105	83	103	PP_208	FCT-9	no	0	14	n.a.	aa50_5	n.a.	nt80_15	pil055	n.a.	nt92_17	n.d.	n.d.	n.d.				Davies et al.
K10987		Kenya	2003	unique	230	emm230.1	D	D	2	3	one SF1		present	present	755	69	85	2	13	1	24	41	PP_98	FCT-3	yes	149	117	aa50_4	aa50_9	nt80_12	nt80_36	pil053	nt92_30	nt92_44	3	n.a.	nra				Davies et al.
33167V1T1		Fiji	2006	unique	230	emm230.0	D	D	2	3	one SF1		present	present	10	2	2	9	13	2	14	2	PP_257	FCT-3	yes	49	63	aa50_3	aa50_9	nt80_14	nt80_36	pil080	nt92_26	nt92_44	5	n.a.	nra				Davies et al.
NS5694		Australia	n.d.	unique	230	emm230.0	D	D	2	3	one SF1		present	present	205	16	2	8	3	2	3	2	PP_60	FCT-3	yes	73	18	aa50_5	aa50_9	nt80_17	nt80_34	pil225	nt92_34	nt92_39	18	n.a.	nra				Davies et al.
NS292		Australia	1990	unique	231	emm231.0	E	E	2	3		present	present	present	114	4	36	2	18	2	3	4	PP_undefined	FCT-4	yes	92	31	aa50_3	aa50_9	nt80_6	nt80_30	pil039	nt92_12	nt92_33	3	n.a.	rofA	yes	SAMN38843021	PRJNA1049858
AA188		Australia	1995	unique	232	emm232.0	E	E	2	3		present	present	present	110	41	31	8	25	33	3	27	PP_51	FCT-4	yes	18	16	aa50_3	aa50_9	nt80_8	nt80_31	pil114	nt92_22	nt92_34	29	n.a.	rofA	yes	SAMN38843006	PRJNA1049858
NS5530		Australia	1993		232	emm232.1	E	E	2	3		present	present	present	288	4	31	59	25	33	3	57	PP_51	FCT-4	yes	18	105	aa50_3	aa50_9	nt80_8	nt80_31	pil114	nt92_22	nt92_34	n.d.	n.a.	rofA				Davies et al.
NS473		Australia	1995		232	emm232.0									110	41	31	8	25	33	3	27	PP_51	FCT-3/4	yes	18	16	aa50_3	aa50_9	nt80_8	nt80_31	pil114	nt92_22	nt92_34	n.d.	n.a.	n.d.				Davies et al.
NS2676		Australia	2001	unique	232	emm232.0	E	E	2	3		present	present	present	185	13	45	8	4	34	3	6	PP_40	FCT-5	no	12	3	aa50_0	aa50_1	nt80_0	nt80_2	pil232	nt92_1	nt92_2	16	n.a.	rofA				Davies et al.
SS1676		Australia	2000	unique	233	emm233.0	A-C	B	1	2	two SF1				206	11	6	1	7	2	3	6	PP_272	FCT-4	yes	97	45	aa50_3	aa50_9	nt80_6	nt80_32	pil009	nt92_12	nt92_35	73	n.a.	rofA	yes	SAMN38843040	PRJNA1049858
NS1353		Australia	1998		233	emm233.1									206	11	6	1	7	2	3	6	PP_272	FCT-3/4	yes	97	45	aa50_3	aa50_9	nt80_6	nt80_32	pil009	nt92_12	nt92_35	n.d.	n.a.	n.d.				Davies et al.
AW-492		Ethiopia	1990	unique	233	emm233.1	D	D	2	3	one SF1		present	present	281	74	31	8	40	60	8	42	PP_undefined	FCT-3	yes	59	61	aa50_3	aa50_9	nt80_14	nt80_34	pil056	nt92_26	nt92_42	2	n.a.	nra	yes	SAMN38842980	PRJNA1049858
K3828		Kenya	1998	unique	238	emm238.1	A-C	B	1	2	two SF1				713	69	2	2	5	4	24	12	PP_120	FCT-4	yes	122	45	aa50_3	aa50_9	nt80_6	nt80_32	pil009	nt92_12	nt92_35	30	n.a.	rofA				Davies et al.
30239V1T1		Fiji	2006	unique	238	emm238.2	A-C	B	1	2	two SF1				867	95	2	4	4	4	2	1	PP_54	FCT-9	no	0	7	n.a.	aa50_5	n.a.	nt80_13	pil238	n.a.	nt92_15	10	30	rofA				Davies et al.
AW-500		Ethiopia	1990		238	emm238.1	A-C	B	1	2	two SF1				225	4	25	4	4	4	2	1	PP_undefined	FCT-9	no	0	7	n.a.	aa50_5	n.a.	nt80_13	pil238	n.a.	nt92_15	33	30	n.d.	yes	SAMN38977603	PRJNA1049858
NS7185		Australia	1999		238	emm238.1									1022	4	4	4	104	4	2	1	PP_54	FCT-9	no	0	7	n.a.	aa50_5	n.a.	nt80_13	pil238	n.a.	nt92_15	n.d.	n.d.	n.d.				Davies et al.
Strain1043		n.d.	n.d.		238	emm238.1									1268	4	25	139	4	4	2	4	PP_undefined	FCT-9	no	0	7	n.a.	aa50_5	n.a.	nt80_13	pil238	n.a.	nt92_15	n.d.	n.d.	n.d.
Strain1040		n.d.	n.d.		238	emm238.1									1269	4	25	4	4	76	2	4	PP_undefined	FCT-9	no	0	7	n.a.	aa50_5	n.a.	nt80_13	pil238	n.a.	nt92_15	n.d.	n.d.	n.d.
K37741		Kenya	2009	unique	239	emm239.1	A-C	B	1	2	two SF1				776	4	2	3	4	1	5	4	PP_43	FCT-4	yes	198	99	aa50_4	aa50_9	nt80_13	nt80_34	pil028	nt92_12	nt92_39	34	n.a.	rofA				Davies et al.
MGAS2110		New Zealand	n.d.	unique	239	emm239.0	A-C	B	1	2	two SF1				91	26	2	18	5	31	3	1	PP_undefined	FCT-9	no	0	7	n.a.	aa50_5	n.a.	nt80_13	pil238	n.a.	nt92_15	10	25	n.d.	yes	SAMN38842977	PRJNA1049858
NS426		Australia	1995		239	emm239.0									92	27	25	4	4	32	2	1	PP_54	FCT-9	no	0	7	n.a.	aa50_5	n.a.	nt80_13	pil238	n.a.	nt92_15	n.d.	n.d.	n.d.				Davies et al.
20175898		USA	2017	unique	241	emm241.0	A-C	A	1	1	one SF1				28	4	3	4	4	4	2	4	PP_2	FCT-2	no	3	1	aa50_4	aa50_10	nt80_7	nt80_39	pil001	nt92_13	nt92_50	1	n.a.	rofA	yes	SAMN08693027
SS1473		Brazil	1997	unique	242	emm242.0	D	D	2	3	one SF1		present	present	170	2	2	2	3	18	14	12	PP_undefined	FCT-3	yes	72	55	aa50_5	aa50_9	nt80_17	nt80_37	pil083	nt92_34	nt92_49	3	n.a.	nra	yes	SAMN38843062	PRJNA1049858
NCTC8322	T2	n.d.	n.d.	unique	NA	NA	REA	REA	0	0	absent	absent	absent	absent	55	11	9	1	9	2	3	4	n.d.	FCT-6	no	1	1	aa50_2	aa50_4	nt80_5	nt80_11	pil002	nt92_11	nt92_13	1	n.d.	rofA		SAMEA3662934	PRJEB6403 NCTC_3000	NCTC3000	Colindale T2/44/Rb4; SS567
SS582	T27	United Kingdom	n.d.	unique	NA	NA	REA	REA	0	0	absent	absent	absent	absent	156	45	6	31	7	1	36	1	PP_undefined	FCT-4	yes	14	67	aa50_3	aa50_9	nt80_11	nt80_33	pil027	nt92_23	nt92_38	39	n.a.	rofA	yes	SAMN28196033
A889		USA	1966	unique	NA	NA	REA	REA	0	0	absent	absent	absent	absent	4	2	2	1	2	2	3	2	n.d.	FCT-3	yes	68	55	aa50_5	aa50_9	nt80_16	nt80_37	pil033	n.d.	n.d.	5	n.a.	n.d.	yes	SAMN38977602	PRJNA1049858
NS7259		Australia	n.d.	unique	NA	NA	REA	REA	2	2			present	present	612	111	85	8	3	40	3	1	PP_149	FCT-3	yes	112	89	aa50_5	aa50_9	nt80_17	nt80_35	pil178	nt92_34	nt92_46	14	n.a.	nra				Davies et al.
K19669		Kenya	2006	unique	stG1750	emmstG1750.0	REA	REA	2	3	two SF1			present	258	31	2	2	5	35	46	1	PP_122	FCT-4	yes	89	93	aa50_3	aa50_9	nt80_6	nt80_32	pil009	nt92_12	nt92_35	5	n.a.	rofA				Davies et al.
K19347		Kenya	2006		stG1750	emmstG1750.0	REA	REA	2	3	two SF1			present	258	31	2	2	5	35	46	1	PP_122	FCT-4	yes	89	93	aa50_3	aa50_9	nt80_6	nt80_32	pil009	nt92_12	nt92_35	5	n.a.	rofA				Davies et al.
K48186		Kenya	2011		stG1750	emmstG1750.0	REA	REA	2	3	two SF1			present	731	31	2	2	5	35	46	99	PP_122	FCT-4	yes	89	93	aa50_3	aa50_9	nt80_6	nt80_32	pil009	nt92_12	nt92_35	5	n.a.	rofA				Davies et al.
K19464		Kenya	2006	unique	stG653	emmstG653.1	A-C	A	1	1	one SF1				254	4	17	2	67	66	49	1	PP_303	FCT-5	no	20	13	aa50_0	aa50_1	nt80_1	nt80_2	pil060	nt92_3	nt92_4	13	n.a.	n.d.				Davies et al.
NS6078		Australia	2006	unique	stG653	emmstG653.1	A-C	B	1	2	two SF1				92	27	25	4	4	32	2	1	PP_54	FCT-9	no	0	7	n.a.	aa50_5	n.a.	nt80_13	pil238	n.a.	nt92_15	10	9	n.d.				Davies et al.
K13179		Kenya	2004	unique	stG7882	emmstG7882.3	A-C	A	1	1	one SF1				235	3	55	2	67	112	2	4	PP_233	FCT-5	no	19	13	aa50_0	aa50_1	nt80_1	nt80_2	pil060	nt92_3	nt92_4	13	n.a.	rofA				Davies et al.
K17300		Kenya	2005	unique	stG866	emmstG866.1	A-C	B	1	2	two SF1				450	4	2	3	4	1	5	72	PP_43	FCT-4	yes	4	91	aa50_4	aa50_9	nt80_13	nt80_28	pil059	nt92_25	nt92_31	7	n.a.	rofA				Davies et al.
K21345		Kenya	2007		stG866	emmstG866.1	A-C	B	1	2	two SF1				265	4	2	3	4	115	5	72	PP_43	FCT-4	yes	4	91	aa50_4	aa50_9	nt80_13	nt80_28	pil059	nt92_25	nt92_31	7	n.a.	rofA				Davies et al.

## Sheet: Table S9 
				Fractional equivalent number of isolates, corresponding to each FCT-region form: ^									No. of pharyngitis isolates from population-based surveillance *
emm type	emm pattern #	emm cluster	Associated FCT-region	FCT-1	FCT-2	FCT-3	FCT-4	FCT-5	FCT-6	FCT-9	FCT-10	FCT n.d.	Total	1: Kuwait	2: Ethiopia	3: Mexico	4: Mexico	5: USA	6: Italy	7: Austria	8: Spain	9: Germany	10: New Zealand	11: USA	12: USA	13: Japan	14: India	15: Italy	16: Italy	17: Australia	18: USA	19: Japan	20: India	21: Tunisia	22: Belgium	23: Brazil	24: Japan	25: India	26: India	27: Chile	28: India	29: South Africa	30: Portugal	31 Mali	32: New Zealand	33: New Zealand	34: Korea
1	A-C	A-C3	FCT-2		779								779	25	6	16	49	8	9	6	38	40		10	377	1	0	11	19	8	2	34	2		20	1	7			8		11	37		8	7	19
2	E	E4	FCT-6						242				242	1			17			2	16	11	7	1	129	4	2	2			4				13	3		1		5		5	8		1	10
3	A-C	A-C5	MIX			178.5		178.5					357	1		13	22	20	2	1	34	31	4	5	155		2	3		1		13			1	1	1	2	1	2		2	36	1	1	1	1
4	E	E1	MIX				127.6	255.2		382.8			764	18		4	18	5	9	16	144	20	20	6	165	17		11	7	4	6	78			18		2			13		12	58	4	2	6	101
5	A-C	Single protein cluster clade Y	FCT-3			77							77	3		1	8		3			1		4	29		0	4	7						3								14
6	A-C	Single protein cluster clade Y	FCT-1	274									274	7		7	19		4	6	24	4		1	114		0	5	17		5	15			34	1	1			5		5
8	E	E4	MIX		3.2		9.6			3.2			16								2															3						4		7
9	E	E3	FCT-4				80						80	1			10			1	34	2			1				2					6	3					4		9	7
11	E	E6	FCT-4				118						118	0					3	3	12	1	2		20		5	4	1		1	20	2		6	2		5	6				7	12	4	2
12	A-C	A-C4	MIX				472.5			472.5			945	37	6	3	49	3	24	14	67	34	25	12	363	18	0	28	10	3	21	78		4	21	4	12			16		12	24		30	21	6
13	E	E2	MIX				4	4					8								6		1																1
14	A-C	Single protein cluster clade Y	FCT-4				3						3	0											1		0	1	1
15	E	E3	MIX	2.3		2.3	2.3						7	1																									5					1
18	MIXED	Single protein cluster clade Y	MIX			28.5	9.5						38	2	1		6							4	4				1				1										1	18
19	A-C	Single protein cluster clade Y	MIX	8			8						12								2						0									2								7	1
22	E	E4	MIX				67.2	33.6		33.6	33.6		168			1	16		2	2	22	5	9	3	56		0	3	10	2	2					9				5		10	5	3	1	2
23	A-C	Single protein cluster clade Y	FCT-1	1									1	1
25	E	E3	MIX	3.86	3.86		7.71	3.86		3.86	3.86		27		3																		1											14	9
28	E	E4	FCT-4				455						455	12			5	4	5	3	25	30	19	5	207	5	1	6	1	5	1	33			8		1	1		6		1	18	9	2	20	22
29	A-C	Single protein cluster clade Y	MIX	3.5		3.5							7												1			5	1
30	MIXED	A-C2	MIX	1		1							2		2
33	D	D4	MIX			5	5						10	3			1				1				1																	1			3
41	D	D4	FCT-3			19							19				2				2				2		1				1					1									10
42	D	E6	MIX			13.5	13.5						27														1											1	2					17	6
44	E	E3	FCT-4				92						92		1						17				42			1	3				1		4	3						1	14	4	1
48	E	E6	FCT-5					29					29				1												2													24	2
49	E	E3	MIX			10.5	10.5			21			42	3	2		1										1				1	1	5			2		2	3		10	2			9
50	E	E2	MIX				2.5	2.5					5								5
52	D	D4	FCT-3			1							1																																1
53	D	D4	FCT-3			15							15												1											5								6	2	1
54	MIXED	D1	MIX	1		1							2																																2
55	A-C	outlier	FCT-9							17			17																															17
56	D	D4	FCT-3			5							5																												1	2			2
57	A-C	Single protein cluster clade Y	MIX			0.33	0.33			0.33			1												1
58	E	E3	MIX ^				21.3	21.3		21.3			65	1	1		1				1	1			8						15	7			1	3	1					1	1	15	6	2
59	D	E6	FCT-4				6						6														0									1									4	1
60	E	E1	MIX					5.3		2.7			8														1									1		1						3	2
63	E	E6	MIX	3.75				3.75		7.5			15																												8			6	1
64	D	D4	FCT-3			10							10																															10
65	D	E6	MIX			20.7				10.3			31		2																		2					1			1			22	3
66	E	E2	FCT-4				7						7				2				2																							2	1
67	D	E6	FCT-3			3							3		1						2
68	E	E2	MIX	4.3	2.2		6.5						13												2		2			1	3		1					2						1	1
70	D	D4	FCT-3			4							4																															2	2
71	D	D2	FCT-3			21							21		4												4						3					2					1	3	4
72	D	D4	FCT-3			1							1			1
73	E	E4	FCT-4				15						15								3				6						2									1				3
74	D	Single protein cluster clade Y	FCT-3			30							30		2												6						1			1		6	1		2			8	3
75	E	E6	MIX	53.4				160		106.9			320		2	2	22	3		7	39	16		1	76	4	2	2	29	7	25	9	3	14	2	1	1		1	2		12	14	10	6	3	5
76	E	E2	MIX	1.86			5.57			3.71	1.86		13	2			1										0							5		1									3	1
77	E	E4	MIX				193.2	95.58		48.3			338	2			16		3	4	10	11	53	4	76	2	2	4	4		1		1					2		5	119	3	3	10	3
78	E	E1	FCT-4				36						36			1	1				8	4			7			1			1				3					2			6	2
79	E	E3	MIX				3			3			6																															6
80	D	D4	FCT-3			6							6															1								1						2		2
81	D	E6	MIX	9.5		4.75	4.75	9.5		4.75	4.75		38		2												2						2					2	12					15	3
82	E	E3	MIX	10			30						40				1								7																	4		5	22	1
83	D	D4	FCT-3			2							2												2
84	E	E4	MIX			0.5	0.5						1																		1
85	D	E6	FCT-4				10						10																		1													9
86	D	D4	FCT-3			9							9														2											1						1	5
87	E	E3	FCT-4				65						65				1		6		2				4		1	7	3	1		2	1		4			1		2		3	26			1
88	E	E4	MIX ^							3.5	3.5		7																				1			1					1				4
89	E	E4	FCT-4				270						270		1	2	6		10	1	2	2	3	5	90	4	1	12	1		2	12			19			1	1	1	3	14	17	10	7	19	24
90	E	E2	MIX	0.67			1.33						2																				1						1
91	D	D4	FCT-3			3							3																																2	1
92	E	E2	MIX				13.3			6.7			20		1		4								2		0									1			1			1		3	6	1
93	D	D4	FCT-3			6							6														2											1						2	1
94	E	E6	FCT-3			39							39									2			4	10	0				5				2					3		11	2
95	D	outlier	MIX	2.64		5.328							8																							1								7
96	E	E2	FCT-4				2						2												1						1
97	D	D5	FCT-3			6							6		1								2																					3
98	D	D4	FCT-3			1							1																							1
99	D	E6	MIX			0.666				0.333			1		1
100	D	D2	FCT-3			10							10																												2			3	5
101	D	D4	FCT-3			7							7																																6	1
102	E	E4	MIX	2.5			5	2.5					10				1								4		1			1					1			1					1
103	E	E3	MIX				5.33				2.66		8		2																													2	4
104	E	E2	MIX				1.5				0.5		2																															1	1
105	D	Single protein cluster clade Y	MIX ^			2.5	2.5						5		1												1																	1	2
106	E	E2	FCT-4				2						2														1																		1
108	D	D4	MIX	1.5		1.5							3																																3
109	E	E4	FCT-1	17									17														3											1						13
110	E	E2	MIX	0.75			1.5				0.75		3														1																	1		1
111	D	outlier	FCT-3			8							8														1												1					3	3
112	E	E4	FCT-4				6						6		1											1													4
113	E	E3	MIX				2			2			4																															3	1
114	E	E4	MIX				6.8	2.2					9		2										2						2													1	2
116	D	D4	FCT-3			7							7		1																											4		2
117	E	E2	MIX	0.5		0.5							1							1
118	E	E3	MIX	8.25			16.5	8.25					33		1					2					12			1	4				1						1					7	4
119	D	D4	FCT-3			5							5																															5
122	D	Single protein cluster clade Y	FCT-3			10							10																												2			8
123	D	D3	FCT-3			8							8																															7	1
124	E	E4	FCT-4				3						3																															2	1
127	n.d.	not determined	N.D.									6	6																															6
128	n.d.	not determined	N.D.									3	3																																		3
131	n.d.	not determined	N.D.									2	2																																		2
132	n.d.	not determined	N.D.									0	0
134	D	E5	N.D.									1	1																																1
151	E	not determined	FCT-3			4							4																															4
158	n.d.	E6	N.D.									3	3																															3
161	n.d.	not determined	N.D.									2	2																																		2
165	E	E1	FCT-9							4			4														2																	2
168	E	E2	FCT-4				4						4																															4
169	E	E4	MIX				4.329	4.329		4.329			13		2																													11
176	E	E1	FCT-5					1					1																							1
177	E	E6	MIX				1			1			2																												2
179	D	Single protein cluster clade Y	FCT-3			1							1																															1
180	E	E3	FCT-4				4						4																															4
183	E	E3	FCT-4				9						9																															9
184	D	D5	FCT-3			3							3																															3
191	D	E6	FCT-3			1							1				1
192	D	D4	FCT-3			1							1		1
194	D	D4	N.D.									1	1																												1
207	D	D1	FCT-3			4							4																																4
208	D	E5	FCT-3			3							3		1																													2
209	E	E3	FCT-4				2						2		1																					1
217	D	D3	MIX			0.666	0.333						1		1
218	MIXED	Single protein cluster clade Y	MIX			3	3						6																				2											2	2
223	D	D4	FCT-3			3							3																															3
225	D	D4	FCT-3			2							2																															1	1
228	A-C	A-C4	N.D.									2	2																																		2
230	D	D4	FCT-3			1							1																															1
231	E	E3	FCT-4				5						5														3											2
232	E	E4	MIX				1.5	1.5					3																																3
233	MIXED	Single protein cluster clade Y	MIX			0.5	0.5						1																																1
236	E	Single protein cluster clade X	N.D.									1	1									1
238	A-C	A-C3	MIX				8.5			8.5			17																															1	16
240	n.d.	not determined	N.D.									1	1																													1
255	n.d.	not determined	N.D.									1	1																																		1
TOTALS				411.28	788.26	620.74	2273.98	821.869	242	1173.11	51.48	23	6402	120	53	51	281	43	80	69	520	216	145	61	1972	66	51	112	123	33	103	302	31	29	163	52	26	36	41	80	152	157	302	396	246	102	188

## Sheet: Table S10
				Fractional equivalent number of isolates, corresponding to each FCT-region form: ^									No. of impetigo isolates from population-based surveillance *
emm type	emm pattern group #	emm cluster	Associated FCT-region	FCT-1	FCT-2	FCT-3	FCT-4	FCT-5	FCT-6	FCT-9	FCT-10	FCT n.d.	Total	1: Top End, Australia	2: Ethiopia	3: Nepal	4: Brazil	5: Top End, Australia	6: Fiji	7: India	8: New Zealand	9: India	10: The Gambia
1	A-C	A-C3	FCT-2		12								12		1	9	1			1
2	E	E4	FCT-6						7				7			7
4	E	E1	MIX				2.82	5.631		9.5			17	7					5		1		4
8	E	E4	MIX		1		3			1			5				2						3
9	E	E3	FCT-4				3						3	2	1
11	E	E6	FCT-4				38						38		1	1		6	22	5	3
12	A-C	A-C5	MIX				0.5			0.5			1								1
13	E	E2	MIX				2.5	2.5					5					5
14	A-C	Single protein cluster clade Y	FCT-4				8						8	8
15	E	E3	MIX	2.7		2.7	2.7						8					1		7
18	MIXED	Single protein cluster clade Y	MIX			1.5	0.5						2										2
19	A-C	Single protein cluster clade Y	MIX	4.7			2.33						7					1	3		2		1
22	E	E4	MIX				4.4	2.2		2.2	2.2		11	9	1		1
25	E	E3	MIX	5.86	5.86		11.7	5.86		5.86	5.86		41	5	1	1			29		2		3
28	E	E4	FCT-4				7						7		3		1						3
33	D	D4	MIX			19.5	19.5						39				4	9	26
39	A-C	A-C4	FCT-4				13						13						12				1
41	D	D4	FCT-3			10							10								10
42	D	E6	MIX			6	6						12	4				1	2	3	1		1
43	D	D4	FCT-3			4							4		1	1	2
44	E	E3	FCT-4				37						37	4	1	3	2	5	5	10	1	6
49	E	E3	MIX			3.25	3.25			6.5			13	1			2		6	1	2		1
52	D	D4	FCT-3			16							16	10					6
53	D	D4	FCT-3			16							16			2	5	2	2		5
55	A-C	outlier	FCT-9							18			18					14	1	1			2
56	D	D4	FCT-3			20							20	1		1		1	14		1		2
57	A-C	Single protein cluster clade Y	MIX			2	2			2			6			1			2			2	1
58	E	E3	MIX ^				5.3	5.3		5.3			16	4			3		1		4		4
59	D	E6	FCT-4				9						9				3				6
60	E	E1	MIX					2.01		0.99			3	2					1
63	E	E6	FCT-10								5		5			1	1				1		2
64	D	D4	FCT-3			2							2		1		1
65	D	E6	MIX			15.33				8.67			26	2	1	1			15		4		3
66	E	E2	FCT-4				2						2				1				1
68	E	E2	MIX	0.333	0.167		0.5						1			1
70	D	D4	FCT-3			48							48	2		1			40	3		2
71	D	D2	FCT-3			22							22			3		9	5		4		1
73	E	E4	FCT-4				18						18		1		2		15
74	D	Single protein cluster clade Y	FCT-3			23							23	8	3		2		5		1		4
75	E	E6	MIX	1.75				3.5		1.75			7					1	1		4		1
76	E	E2	MIX	2.431			7.293			4.862	2.431		17					4	12		1
77	E	E4	MIX				4.56	2.28		1.14			8		2	1			2	1	1		1
78	E	E1	FCT-4				7						7	6		1
80	D	D4	FCT-3			11							11	1	3		1						6
81	D	E6	MIX	7.75		3.875	3.875	7.75		3.875	3.875		31	1				1		20		5	4
82	E	E3	MIX	4.8			19.2						24			1	1		12	2	6	2
83	D	D4	FCT-3			6							6				6
85	D	E6	FCT-4				25						25	3		2			4	8		3	5
86	D	D4	FCT-3			8							8				1		3				4
87	E	E3	FCT-4				2						2					2
88	E	E4	MIX ^							3	3		6				1				1		4
89	E	E4	FCT-4				26						26	6		2			13		3		2
90	E	E2	MIX	2.33			4.664						7	3	1					1		2
91	D	D4	FCT-3			19							19					11			8
92	E	E2	MIX				10			5			15				3		6		6
93	D	D4	FCT-3			25							25				1		23		1
94	E	E6	FCT-3			1							1				1
95	D	outlier	MIX	0.999		2.001							3				1						2
97	D	D5	FCT-3			7							7	3				2	2
98	D	D4	FCT-3			6							6					2	3		1
99	D	E6	MIX			5.994				2.997			9		2		1	6
100	D	D2	FCT-3			26							26	4	3	3		9	6		1
101	D	D4	FCT-3			15							15	1					6		8
102	E	E4	MIX	0.5			1	0.5					2		1	1
103	E	E3	MIX				19.3				9.67		29		2	1		7	11	3	3	2
104	E	E2	FCT-4				6						6		1				3		1		1
105	D	Single protein cluster clade Y	MIX ^			3.5	3.5						7						6				1
106	E	E2	FCT-4				1						1			1
108	D	D4	MIX	0.5		0.5							1								1
109	E	E4	FCT-1	3									3						1				2
110	E	E2	MIX	0.5			1				0.5		2	1				1
111	D	outlier	FCT-3			1							1							1
112	E	E4	FCT-4				28						28		2				2	18		6
114	E	E4	MIX				4	2					6	1	1			3			1
116	D	D4	FCT-3			7							7					2	2		2		1
118	E	E3	MIX	0.6			1.2	0.6			0.6		3				1						2
119	D	D4	FCT-3			4							4										4
122	D	Single protein cluster clade Y	FCT-3			6							6			2			1				3
123	D	D3	FCT-3			8							8					3	5
147	n.d.	not determined	FCT-3			2							2										2
162	n.d.	not determined	FCT-3			1							1										1
165	E	E1	FCT-9							1			1		1
166	MIXED	E2	FCT-2		1								1		1
168	E	E2	FCT-4				3						3			1				1			1
169	E	E4	MIX				1.33	1.33		1.33			4		2					1			1
174	n.d.	E5	FCT-3			1							1		1
175	E	not determined	N.D.									3	3		1					2
177	E	E6	FCT-5					5					5						5
182	D	E6	FCT-3			2							2										2
183	E	E3	FCT-9							9			9				1	6					2
184	D	D5	FCT-3			1							1				1
185	D	Single protein cluster clade X	FCT-3			1							1		1
186	D	D4	FCT-3			4							4				4
193	A-C	A-C4	FCT-1	9									9	8			1
197	A-C	A-C2	FCT-9							1			1								1
205	D	E5	FCT-3			2							2										2
207	D	D1	FCT-3			12							12			2			9				1
208	D	E5	FCT-3			3							3		3
209	E	E3	FCT-4				2						2										2
216	n.d.	not determined	FCT-1	1									1		1
218	MIXED	Single protein cluster clade Y	MIX			0.5	0.5						1		1
219	n.d.	E3	N.D.									1	1							1
221	D	outlier	FCT-3			9							9	8									1
222	A-C	outlier	FCT-4				1						1						1
224	D	D4	FCT-3			1							1						1
225	D	D4	FCT-3			7							7	7
229	A-C	A-C4	FCT-9							5			5										5
230	D	D4	FCT-3			13							13					9	4
232	E	E4	FCT-4				7						7	1				3	3
238	A-C	A-C3	FCT-9							7			7							3	4
247	n.d.	not determined	FCT-3			1							1										1
TOTALS				48.753	20.027	437.65	391.422	46.461	7	107.474	33.136	4	1097	123	46	51	58	126	364	93	104	30	102

## Sheet: Table S12
FCT-region form	pilA_nt80 cluster	pilB_nt80 cluster	pilin type: pilA-pilB nt80 cluster combinations	inferred % of pharyngitis isolates ^	inferred % of impetigo isolates *	ratio of % of pharyngitis to impetigo isolates
FCT-9	n.a.	nt80_13	pil238	0.0750624	0.00371058	20.2293
FCT-9	n.a.	nt80_8	pil075	0.016456	0.0012987	12.6711
FCT-5	nt80_1	nt80_1	pil004	0.0568898	0.00461039	12.3395
FCT-4	nt80_10	nt80_31	pil021	0.0177512	0.00162338	10.9348
FCT-4	nt80_13	nt80_34	pil028	0.0177512	0.00162338	10.9348
FCT-4	nt80_8	nt80_38	pil012	0.0759051	0.00887755	8.55023
FCT-1	nt80_4	nt80_25	pil006	0.047862	0.00695733	6.87937
FCT-2	nt80_7	nt80_39	pil001	0.123018	0.0186456	6.59769
FCT-6	nt80_5	nt80_11	pil002	0.0377653	0.00649351	5.81586
FCT-4	nt80_8	nt80_34	pil087	0.0101436	0.00185529	5.46738
FCT-9	n.a.	nt80_10	pil020	0.0251561	0.00494434	5.08785
FCT-3	nt80_18	nt80_33	pil005	0.0127965	0.00278293	4.59821
FCT-5	nt80_0	nt80_4	pil102	0.013171	0.00357143	3.68789
FCT-9	n.a.	nt80_14	pil025	0.0373361	0.0103247	3.6162
FCT-9	n.a.	nt80_19	pil008	0.0236657	0.0100464	2.35565
FCT-5	nt80_0	nt80_3	pil048	0.0257881	0.0116883	2.20631
FCT-4	nt80_6	nt80_29	pil077	0.0210908	0.0112709	1.87127
FCT-4	nt80_9	nt80_38	pil066	0.025089	0.0137941	1.81882
FCT-3	nt80_14	nt80_35	pil003	0.0320849	0.0189239	1.69547
FCT-4	nt80_9	nt80_30	pil089	0.0108723	0.00757885	1.43456
FCT-4	nt80_6	nt80_30	pil039	0.0134831	0.0106679	1.2639
FCT-4	nt80_9	nt80_31	pil090	0.0189092	0.0160761	1.17623
FCT-5	nt80_1	nt80_2	pil060	0.0138499	0.0123098	1.12511
FCT-4	nt80_13	nt80_28	pil059	0.0350421	0.0452134	0.775039
FCT-4	nt80_13	nt80_27	pil011	0.0384675	0.060603	0.634747
FCT-9	n.a.	nt80_7	pil065	0.0115715	0.0194712	0.594285
FCT-4	nt80_8	nt80_33	pil044	0.0170568	0.0299814	0.568912
FCT-10	nt80_2	nt80_0	pil022	0.00603933	0.0132653	0.455272
FCT-4	nt80_6	nt80_32	pil009	0.00582553	0.0144991	0.401786
FCT-3	nt80_14	nt80_32	pil074	0.00827091	0.0375696	0.220149
FCT-10	nt80_2	nt80_5	pil088	0.00202091	0.0123377	0.1638
FCT-4	nt80_10	nt80_29	pil013	0.00412297	0.0260482	0.158282
FCT-3	nt80_12	nt80_36	pil053	0.0108911	0.0722727	0.150694
FCT-9	n.a.	nt80_15	pil055	0.00265293	0.0213358	0.124342
FCT-3	nt80_14	nt80_34	pil056	0.0026264	0.0214935	0.122195
FCT-4	nt80_8	nt80_35	pil042	0.00288702	0.0236549	0.122047
FCT-3	nt80_12	nt80_37	pil043	0.00223627	0.0185529	0.120535
FCT-4	nt80_9	nt80_28	pil085	0.00393258	0.0329963	0.119183
FCT-4	nt80_8	nt80_31	pil114	0.00166979	0.0187013	0.0892873
FCT-3	nt80_17	nt80_34	pil225	0.00101904	0.0119295	0.0854218
FCT-3	nt80_16	nt80_37	pil033	0.00331617	0.0393414	0.0842921
FCT-3	nt80_12	nt80_34	pil070	0.00293851	0.0371058	0.079193
FCT-3	nt80_17	nt80_37	pil083	0.0014794	0.0196382	0.0753327
FCT-3	nt80_16	nt80_36	pil052	0.00093633	0.0162338	0.0576779
FCT-3	nt80_14	nt80_36	pil080	0.00211142	0.0408349	0.0517064

## Sheet: Table S13
Locus name	Associated gene	Full length or partial allele?	Length (nt)	No. of deposited sequences (to date)	emm or FCT region?	Purpose
emm	emm	partial	180	2163	emm	To assign emm type and subtype; Note: Data is curated by CDC and pubmlst does not accept new deposits
emmCG	varies	partial	180	427	emm	Occasionally identifies an emm gene if hit is adjacent to emmPrime; Data is curated by CDC, pubmlst does not accept new deposits
emmL	varies	partial	180	n.d.	emm	Occasionally identifies an emm gene if hit is adjacent to emmPrime; Data is curated by CDC, pubmlst does not accept new deposits
emmPrime	upstream of emm	partial	19	2	emm	Identifies the emm gene as defined by emm type; hits lies adjacent to 5' end of emm type
mga-1	mga-1	partial	36	15	emm	Identifies the mga lineage 1 gene, present in emm patterns A, B and C
mga-2	mga-2	partial	32	24	emm	Identifies the mga lineage 2 gene, present in emm patterns D and E
SF1	emm, enn	partial	26	10	emm	Identifies the emm gene present in patterns A through D, and identifies the downstream enn gene in pattern B
SF2	emm	partial	30	14	emm	Identifies the emm gene present in pattern E
SF3	enn	partial	30	13	emm	Identifies the enn gene in patterns C, D and E
SF4	mrp	partial	54	34	emm	Identifies the mrp gene in pattern D and E
fctZ	fctZ	full	5133-5169	42	FCT	Identifies the fctZ gene in FCT-6 and FCT-9
nra	nra	partial	30	8	FCT	Identifies nra present in FCT-3 only; used to distinguish FCT-3 and FCT-4
pilA1	pilA1	full	3039-3057	30	FCT	To assign pilin type in FCT-1
pilA2	pilA2	full	2274	5	FCT	To assign pilin type in FCT-2
pilA34	pilA34	full	1572-1584 or 2220-2295	186	FCT	To assign pilin type in FCT-34
pilA5	pilA5	full	4029-4047	35	FCT	To assign pilin type in FCT-5 and FCT-10
pilA6	pilA6	full	2673	1	FCT	To assign pilin type in FCT-6
pilB1	pilB1	full	1650-1659	24	FCT	To assign pilin type in FCT-1
pilB10	pilB10	full	2049 & 2172	6	FCT	To assign pilin type in FCT-10
pilB2	pilB2	full	1023	2	FCT	To assign pilin type in FCT-2
pilB34	pilB34	full	1029-1056	137	FCT	To assign pilin type in FCT-34
pilB5	pilB5	full	2124-2163	20	FCT	To assign pilin type in FCT-5
pilB6	pilB6	full	1737	1	FCT	To assign pilin type in FCT-6
pilB9	pilB9	full	1659-1743 or 1935	29	FCT	To assign pilin type in FCT-9
pilL10	pilL10	full	1197	5	FCT	For future analyses
pilL34	pilL34	full	588	100	FCT	For future analyses
pilL5	pilL5	full	831	17	FCT	For future analyses
pilL6	pilL6	full	924	1	FCT	For future analyses
pilL9	pilL9	full	933-951	31	FCT	For future analyses
rofA	rofA	partial	23	6	FCT	Identifies rofA present in all FCT-region forms except FCT-3; used to distinguish FCT-3 and FCT-4
